# Supplementary material for: Phenotypic Modulation of Biofilm Formation in a Staphylococcus epidermidis Orthopedic Clinical Isolate Grown Under Different Mechanical Stimuli: Contribution From a Combined Proteomic Study
Source: Front Microbiol. 2020 Sep 8;11:565914. doi: 10.3389/fmicb.2020.565914 (PMC7505995; doi:10.3389/fmicb.2020.565914)
Supplement: Supplementary file 1 [file Table_1.XLSX]

## Sheet: 2D-DIGE
		A48P-A48S			A24P-A24S			A24S-A48S			A24P-A48P			C48P-C48S			C24P-C24S			C24S-C48S			C24P-C48P
N. spot	Uniprot ID	p-value	Av. Ratio	48S	p-value	Av. Ratio	24S	p-value	Av. Ratio	48S	p-value	Av. Ratio	48P	p-value	Av. Ratio	48S	p-value	Av. Ratio	24S	p-value	Av. Ratio	48S	p-value	Av. Ratio	48P
73	Q5HPY8	5.03e-08	-13.37	↓	2.91e-11	-9.88	↓	0.0118			0.0456			6.83e-07	-10.19	↓	0.141			1.64e-06	-8.47	↓	0.276
127	Q5HPJ0	2.16e-08	-26.35	↓	3.01e-09	-18.7	↓	0.274			0.15			2.85e-08	-28.59	↓	0.00408	-3.04	↓	3.03e-05	-5.89	↓	0.04
176	Q5HL18	1.41e-11	-52.39	↓	4.36e-06	-56.09	↓	0.448			0.129			4.03e-08	-42.24	↓	0.0165			2.45e-05	-3.98	↓	0.119
259	Q5HNM8	1.99e-06	-4.06	↓	9.63e-11	-4.83	↓	0.0118			0.00796	-1.83	↓	3.77e-07	-5.07	↓	0.0022	2.12	↑	4.99e-07	-9.16	↓	0.214
350		6.7e-07	-4.01	↓	1.97e-11	-5.59	↓	0.00761	-1.45	↓	0.00272	-2.02	↓	2.45e-07	-5.8	↓	0.0763			4.05e-07	-7.21	↓	0.295
357	Q5HPJ9	4.45e-08	-5.09	↓	4.62e-11	-7.3	↓	0.077			0.00111	-1.92	↓	2.87e-07	-12.87	↓	0.101			8.28e-07	-11.49	↓	0.114
369	Q5HNW6	1.16e-09	-7.32	↓	1.26e-11	-5.58	↓	0.0357			0.173			6.98e-08	-5.88	↓	0.591			5.45e-07	-5.51	↓	0.403
411	Q5HM69	4.13e-10	-6.17	↓	2.92e-07	-9.82	↓	0.219			0.0613			1.05e-07	-12.34	↓	0.00898	-2.24	↓	3.65e-06	-5.9	↓	0.434
462	Q5HMZ1	1.15e-06	-4.54	↓	4.18e-08	-5.84	↓	0.334			0.0161			6.55e-07	-6.72	↓	0.125			7.45e-07	-8.1	↓	0.416
463		2.48e-09	-34.33	↓	1.09e-08	-16.94	↓	0.145			0.0821			4.97e-09	-30.18	↓	8.07e-06	-4.1	↓	1.4e-06	-4.5	↓	0.0251
472	Q5HMA0	3.22e-10	-25.94	↓	2.04e-07	-16.61	↓	0.046			0.117			1.93e-08	-28.91	↓	0.00172	-2.75	↓	1.61e-06	-7.86	↓	0.231
475	Q5HQ26	2.43e-07	-10.5	↓	7.08e-09	-12.36	↓	0.466			0.165			4.26e-09	-10.21	↓	0.0141			6.69e-07	-4.79	↓	0.0152
481	Q5HQ26	7.35e-09	-27.04	↓	3.06e-09	-22.44	↓	0.448			0.0865			5.55e-09	-25.25	↓	0.000326	-3.91	↓	1.78e-07	-6.14	↓	0.416
507	A0A2G7HXE9	9.97e-08	-3.83	↓	3.73e-10	-5.13	↓	0.0423			5.38e-05	-2.17	↓	2.14e-06	-7.08	↓	0.0874			4.78e-06	-7.95	↓	0.188
511	Q5HPK8	7.22e-08	-6.47	↓	1.11e-09	-11.93	↓	0.305			0.00979	-2.02	↓	1.48e-07	-12.68	↓	0.0358			1.65e-06	-9.88	↓	0.153
554	Q5HRM5	2.27e-08	-4.22	↓	9.38e-11	-7.26	↓	0.23			0.0015	-1.91	↓	3.81e-07	-7.8	↓	0.548			1.94e-06	-8.04	↓	0.374
558	Q5HP34	4.82e-08	-21.58	↓	3.87e-09	-21.84	↓	0.46			0.174			6.4e-08	-37.62	↓	4.81e-05	-3.65	↓	2.15e-06	-7.73	↓	0.274
572	Q5HP34	3.06e-08	-9.04	↓	1.83e-09	-9.75	↓	0.126			0.0636			3.28e-07	-18.53	↓	0.191			9.75e-07	-13.11	↓	0.0778
573		2.81e-09	-6.41	↓	2.74e-08	-11.56	↓	0.466			0.03			5.17e-08	-8.66	↓	0.0137			1.55e-06	-5.85	↓	0.231
577		5.92e-08	-4.69	↓	1.53e-07	-4.25	↓	0.229			0.139			3.28e-09	-6.21	↓	0.199			1.66e-06	-4.64	↓	0.38
586		2.23e-10	-9.57	↓	1.32e-08	-13.66	↓	0.114			0.0226			3.28e-09	-12.22	↓	0.00739	-1.66	↓	1.98e-07	-7.77	↓	0.397
594		4.65e-07	-4.08	↓	0.000587	-1.73	↓	0.229			0.0119			1.77e-07	-3.87	↓	0.0644			1.39e-05	-3.44	↓	0.0127
601	Q5HR46	6.58e-08	-5.66	↓	0.000113	-2.38	↓	0.0739			0.0654			3.28e-09	-8.88	↓	0.287			5.43e-06	-6.42	↓	0.000238	1.93	↑
604	Q5HLN0	8.68e-10	-6.49	↓	4.43e-07	-5.21	↓	0.064			0.157			6.79e-08	-10.99	↓	0.166			1.64e-06	-8.64	↓	0.000386	1.6	↑
608	Q5HR46	1.98e-10	-14.21	↓	2.09e-10	-17.65	↓	0.00804	-1.33	↓	0.0135			2.4e-07	-19.14	↓	0.000989	-1.35	↓	7.45e-07	-14.84	↓	0.315
627	Q5HMB7	4.91e-08	-4.28	↓	8.59e-10	-5.23	↓	0.387			0.0439			1.41e-06	-5.39	↓	0.544			1.37e-06	-5.87	↓	0.249
636	Q5HP34													4.4e-07	-9.19	↓	0.438			9.07e-07	-7.26	↓	0.114
648	Q5HMB7	7.57e-08	-10.32	↓	1.65e-08	-7	↓	0.179			0.162			0.000201	-14.13	↓	0.306			0.00227	-7.78	↓	0.387
658	Q5HRX2	1.23e-06	-5.52	↓	1.43e-06	-3.61	↓	0.301			0.0917			4.64e-09	-4.15	↓	0.126			1.3e-06	-3.52	↓	0.0245
659	Q5HRX2	7.81e-08	-5.47	↓	1.04e-09	-6.2	↓	0.247			0.0633			1.88e-08	-6.13	↓	0.0142			1.69e-06	-6.44	↓	0.437
663	Q5HRX2	7.93e-09	-10.83	↓	7.28e-08	-9.62	↓	0.261			0.182			1.67e-07	-10.34	↓	0.166			1.78e-07	-5.77	↓	0.214
664	Q5HRX2	4.16e-08	-12.52	↓	2.77e-13	-22.46	↓	0.13			0.00727	-1.99	↓	6.79e-08	-9.37	↓	0.25			6.69e-07	-9.24	↓	0.0608
670	Q5HK07	1.49e-07	-4.94	↓	9.8e-12	-6.56	↓	0.0597			0.0117
688	Q5HP69	4.81e-07	-5.49	↓	1.92e-09	-7.92	↓	0.288			0.0161			1.97e-08	-7.87	↓	0.209			1.76e-07	-6.75	↓	0.416
701		2.64e-08	-14.99	↓	8.6e-09	-12.15	↓	0.109			0.0017	2.51	↓	0.000681	-3.81	↓	0.277			6.02e-05	-3.38	↓	0.26
707		2.65e-07	-3.82	↓	1.06e-10	-5.56	↓	0.396			0.012			1.57e-06	-5.62	↓	0.0335			6.71e-07	-8.02	↓	0.398
711		9.27e-08	-24.08	↓	8.2e-09	-29.29	↓	0.376			0.149			5.57e-05	-2.87	↓	0.0472			0.0307			0.0887
779	Q5HRK4	8.95e-06	-3.43	↓	3.77e-09	-5.41	↓	0.46			0.0282			2.8e-08	-7.02	↓	0.653			1.48e-07	-7.93	↓	0.217
789	Q5HQV0	7.74e-06	-2.43	↓	4.6e-10	-5.67	↓	0.261			0.000806	-2.52	↓	2.09e-07	-5.24	↓	0.277			7.66e-07	-6.77	↓	0.266
795	Q5HRK4	5.68e-06	-4.79	↓	2.09e-10	-7.91	↓	0.0487			0.013			2.83e-07	-7.59	↓	0.557			4.91e-06	-6.11	↓	0.146
815		1.01e-07	-5.66	↓	0.000489	-2.66	↓	0.311			0.00989	2.47	↑	1.17e-07	-11.09	↓	0.000119	-2.84	↓	3.42e-06	-3.58	↓	0.416
824	Q5HQV0	1.08e-06	-2.57	↓	6.77e-11	-5.85	↓	0.311			0.000468	-2.4	↓	2.02e-07	-5.42	↓	0.275			5.49e-07	-6.41	↓	0.398
827		3.29e-08	-4.62	↓	5.37e-10	-5.65	↓	0.466			0.0381			6.12e-09	-6.68	↓	0.0013	-1.68	↓	6.69e-07	-3.31	↓	0.0661
829		1.98e-10	-5.32	↓	1.41e-10	-11.08	↓	0.229			0.00135	-1.89	↓	3.28e-09	-8.85	↓	0.0032	-2.17	↓	1.91e-06	-5.1	↓	0.0501
840		1.25e-09	-5.63	↓	1.72e-07	-8.18	↓	0.435			0.0693			2.39e-07	-4.87	↓	0.00138	-2.13	↓	9.38e-06	-3.16	↓	0.0543
858	Q5HMB0	2.89e-10	-28.9	↓	2.51e-10	-28.28	↓	0.308			0.181			3.28e-09	-37.56	↓	0.000284	-2.37	↓	1.98e-07	-9.16	↓	0.0141
865		2.61e-09	-11.41	↓	4.72e-08	-8.07	↓	0.13			0.125			1.73e-09	-14.92	↓	0.0899			6.93e-07	-4.36	↓	0.000238	2.6	↑
894	Q5HQV3	1.08e-06	-2.83	↓	3.71e-09	-4.36	↓	0.064			0.00412	-1.93	↓	2.16e-07	-4.78	↓	0.158			3.04e-07	-4.97	↓	0.252
906	Q5HNJ6	1.61e-09	-9.05	↓	1.62e-09	-7.12	↓	0.229			0.151			2.39e-08	-8.89	↓	0.199			3.66e-05	-4.99	↓	0.128
942	Q5HR68	1.03e-08	-5.69	↓	2.09e-10	-8.98	↓	0.451			0.0118			2.67e-08	-25.54	↓	0.000681	-1.93	↓	1.76e-06	-9.13	↓	0.00505	1.44	↑
952	Q5HQ75	4.72e-06	-4.11	↓	3.61e-09	-8.14	↓	0.466			0.012			9.1e-08	-12.46	↓	0.0802			9.81e-06	-8.03	↓	0.335
996	Q5HL65	3.41e-09	-6.19	↓	2.77e-13	-10.52	↓	0.229			0.000323	-1.91	↓	1.89e-07	-9.12	↓	0.272			5.3e-07	-8.4	↓	0.315
1013		1.3e-05	-6.08	↓	3.5e-11	-8.15	↓	0.046			0.0375			5.03e-05	-3.77	↓	0.053			1.16e-05	-7.76	↓	0.398
1014	Q5HNL0	2.07e-07	-22.94	↓	2.28e-08	-61.44	↓	0.031			0.13			2.14e-07	-22.85	↓	0.0016	-3.73	↓	0.000508	-2.88	↓	0.0214
1020		1.03e-05	-22.4	↓	4.17e-09	-15.78	↓	0.311			0.16			2.01e-08	-27.87	↓	0.00144	-6.66	↓	1.29e-05	-4.32	↓	0.441
1052	Q5HQV4	1.1e-05	-2.26	↓	8.43e-10	-4.89	↓	0.239			0.00103	-2.38	↓	2.22e-07	-3.89	↓	0.0924			7.6e-08	-4.69	↓	0.416
1073	Q5HNK6	2.81e-10	-6.14	↓	3.96e-11	-6.34	↓	0.00761	-1.26	↓	0.0161			1.67e-08	-10.78	↓	0.0358			1.55e-06	-4.23	↓	0.0185
1076	A0A2G7HXB3	4.49e-10	-18.48	↓	3.15e-09	-13.04	↓	0.111			0.129			5.26e-09	-30.97	↓	1.88e-05	-2.96	↓	5.07e-08	-6.63	↓	0.0975
1091	Q5HPT4	1.29e-07	-4.98	↓	3.92e-12	-6.66	↓	0.00777	-1.22	↓	0.00989	-1.63	↓	2.76e-07	-5.8	↓	0.641			7.98e-07	-6.79	↓	0.2
1099	Q5HL31	2.33e-09	-13.94	↓	4.62e-11	-14.72	↓	0.109			0.0628			1.34e-07	-20.95	↓	0.0032	-1.94	↓	4.78e-06	-7.36	↓	0.063
1104	Q5HL31	7.98e-07	-6.42	↓	4.17e-09	-4.5	↓	0.348			0.112			4.91e-07	-4.34	↓	0.539			8.76e-06	-4.44	↓	0.343
1115		4.82e-10	-5.91	↓	2.37e-10	-5.19	↓	0.217			0.187			1.81e-06	-3.57	↓	0.0254			4.05e-07	-5.83	↓	0.202
1117	Q5HN17	1.52e-06	-5.62	↓	1.09e-10	-4.83	↓	0.114			0.0972			2.69e-07	-5.7	↓	0.303			6.08e-06	-5.06	↓	0.436
1134		3.15e-08	-3.65	↓	1.56e-07	-8.09	↓	0.303			0.013			3.28e-09	-10.66	↓	0.000119	-2.46	↓	7.45e-07	-4.68	↓	0.242
1136	Q5HRD6	1.94e-06	-2.25	↓	3.38e-06	-2.55	↓	0.215			0.0398			1.66e-07	-5.32	↓	0.0313			0.000248	-2	↓	0.0122
1150		1.58e-09	-24.72	↓	1.66e-08	-18.24	↓	0.417			0.0544			3.28e-09	-32.63	↓	1.25e-05	-5.12	↓	2.76e-06	-3.73	↓	0.0185
1167	Q5HN17	9.39e-11	-12.12	↓	9.76e-10	-11.07	↓	0.387			0.0821			2.67e-08	-14.07	↓	0.0553			8.36e-07	-8.01	↓	0.131
1181	Q5HNH3	1.31e-06	-4.62	↓	1.59e-07	-8.5	↓	0.416			0.0588			2.16e-07	-6.88	↓	0.196			6.03e-05	-4.29	↓	0.0535
1182	Q5HLU4	9.39e-11	-23.83	↓	3.15e-09	-22.91	↓	0.363			0.111			3.28e-09	-28.04	↓	5.04e-05	-6.44	↓	7.45e-07	-4.23	↓	0.398
1205	Q5HNM8	9.18e-05	-2.45	↓	6.99e-07	-2.81	↓	0.413			0.103			0.000166	-2.17	↓	0.178			0.00936	-3.23	↓	0.00195	-2.06	↓
1222	Q5HRN5	1.44e-08	-6.77	↓	5.26e-08	-9.99	↓	0.229			0.0207			5.83e-07	-5.92	↓	0.0158			9.81e-06	-3.85	↓	0.416
1223	Q5HRN5	1.98e-10	-12.51	↓	1.53e-06	-20.23	↓	0.415			0.0814
1227	Q5HRN5	6.24e-07	-7.95	↓	3.73e-10	-6.92	↓	0.254			0.139			7.78e-07	-7.4	↓	0.0523			9.33e-06	-5.71	↓	0.279
1250	Q5HM97	8.29e-05	-2.77	↓	0.000508	-3.29	↓	0.147			0.171			5.23e-05	-4.49	↓	0.155			1.13e-06	-5.09	↓	0.426
1263	D4FHM0	1.14e-06	-4.34	↓	4.16e-11	-7.41	↓	0.114			0.00569	-1.99	↓	1.05e-06	-9.84	↓	0.529			2.94e-06	-7.64	↓	0.379
1284		1.98e-10	-9.11	↓	4.05e-10	-9.52	↓	0.348			0.137			2.12e-07	-6.43	↓	0.0197			1.76e-07	-5.61	↓	0.181
1289		4.6e-06	-4.78	↓	1.95e-09	-5.87	↓	0.329			0.0522			3.43e-07	-5.57	↓	0.316			6.35e-06	-5.61	↓	0.236
1294	Q5HRP1	1.06e-06	-10.82	↓	3.77e-10	-14.95	↓	0.324			0.051			3.86e-07	-9.3	↓	0.0941			6.69e-07	-8.14	↓	0.222
1297		4.44e-08	-5.16	↓	3.41e-06	-3.4	↓	0.45			0.0198			4.06e-08	-6.83	↓	0.0229			1.23e-05	-3.18	↓	0.418
1309														2.48e-06	-5.27	↓	0.34			0.000168	-4.45	↓	0.0305
1311	Q5HQC3	6.16e-08	-6.42	↓	5.04e-09	-5.78	↓	0.153			0.101			1.97e-06	-5.61	↓	0.219			5.49e-07	-5.73	↓	0.221
1327	A0A4Y7VS80	1.55e-07	-8.24	↓	4.11e-09	-9.62	↓	0.433			0.142			2.22e-08	-7.96	↓	0.0029	-2.11	↓	5.23e-06	-4.02	↓	0.34
1336	Q5HM97													7.07e-08	-7.43	↓	0.421			1.92e-06	-6.03	↓	0.178
1352	Q5HL21	5.4e-05	-2.36	↓	2.87e-06	-2.17	↓	0.114			0.0375			2.16e-07	-11.72	↓	0.00231	-1.32	↓	7.45e-07	-8.74	↓	0.413
1364		1.47e-06	-2.12	↓	6.63e-07	-4.1	↓	0.438			0.000806	-1.97	↓	9.74e-07	-3.07	↓	0.115			9.27e-07	-6.35	↓	0.0291
1371	Q5HL21	5.26e-08	-5.09	↓	2.71e-10	-6.05	↓	0.0118			0.00995	-1.63	↓	3.8e-07	-7.36	↓	0.461			3.96e-06	-6.85	↓	0.416
1432		3.01e-07	-4.14	↓	7.12e-10	-3.64	↓	0.288			0.174			1.61e-07	-5.61	↓	0.0203			0.000139	-4.48	↓	0.0185
1445		3.19e-08	-4.83	↓	7.12e-10	-4.84	↓	0.046			0.0398			6.2e-07	-6.56	↓	0.52			7.64e-07	-6.35	↓	0.41
1514	Q5HL33	3.28e-09	-13.21	↓	5.74e-10	-10.46	↓	0.405			0.0226			3.28e-09	-9.25	↓	0.000513	-3.15	↓	4.41e-06	-3.76	↓	0.0975
1516	A0A4T0W693	1.6e-07	-5.82	↓	4.79e-09	-6.78	↓	0.396			0.149			1.88e-08	-5.13	↓	0.0326			1.32e-06	-3.88	↓	0.236
1519	Q5HRK4	1.82e-08	-6.9	↓	1.54e-09	-5.35	↓	0.312			0.103			8.44e-08	-6.91	↓	0.0381			1.99e-07	-5.63	↓	0.285
1560	Q5HND3	8.68e-08	-4.22	↓	1.36e-10	-4.14	↓	0.0272			0.0456			3.55e-06	-3.28	↓	0.386			1.56e-06	-5.21	↓	0.0482
1561		1.74e-09	-4.87	↓	4.57e-08	-3.34	↓	0.433			0.0119			1.19e-08	-5.09	↓	0.437			5.45e-07	-4.66	↓	0.416
1564	Q5HPT7	2.43e-11	-11.58	↓	1.52e-09	-9.48	↓	0.254			0.0876			2.04e-08	-7.73	↓	0.00739	-1.31	↓	4.47e-08	-6.05	↓	0.381
1582	Q5HKG6	6.99e-08	-6.61	↓	9.66e-10	-7.33	↓	0.265			0.0156			2.67e-08	-7.83	↓	0.00847	-1.81	↓	8.4e-07	-5.7	↓	0.0685
1616		1.74e-09	-14.96	↓	7.05e-06	-13.13	↓	0.238			0.143			3.28e-09	-5.9	↓	0.165			8.05e-05	-3.65	↓	0.406
1649	Q5HM69	4.69e-08	-7.1	↓	1.18e-05	-4.23	↓	0.443			0.0808			1.56e-08	-9.82	↓	0.00177	-2.53	↓	2.49e-05	-3.31	↓	0.279
1697	Q5HLV8	9.17e-06	-2.72	↓	8.1e-05	-1.93	↓	0.326			0.0915			2.35e-07	-3.96	↓	0.552			6.69e-07	-5.9	↓	0.0033	-1.49	↓
1698	Q5HQV2	1.54e-05	-3.3	↓	7.08e-09	-3.36	↓	0.301			0.105			1.55e-06	-3.24	↓	0.00138	1.67	↑	1.13e-06	-4.76	↓	0.142
1700		7.96e-10	-9.54	↓	4.6e-10	-7.83	↓	0.226			0.123			2.07e-08	-5.94	↓	0.000235	-2.52	↓	2.89e-06	-3.25	↓	0.0316
1717	Q5HQV2	6.52e-08	-3.16	↓	3.06e-09	-4.64	↓	0.064			0.00883	-1.66	↓	2.79e-08	-4.86	↓	0.0453			1.76e-07	-5.21	↓	0.181
1793	Q5HQV2	2.7e-05	-12.3	↓	1.09e-07	-3.68	↓	0.114			0.0188			9.41e-06	-2.97	↓	0.00917	-2.86	↓	0.00893	-2.09	↓	0.00508	-2.01	↓
1795		1.9e-07	-3.49	↓	4.27e-07	-2.87	↓	0.117			0.0636			1.08e-07	-1.95	↓	0.000191	2.02	↑	4.47e-08	-5.9	↓	0.00195	-1.5	↓
1797		6.99e-08	-6.1	↓	2.34e-08	-5.73	↓	0.289			0.103			2.6e-06	-3.22	↓	0.0198			8.33e-05	-2.92	↓	0.0182
1800		0.00139	-4.56	↓	0.000135	-1.81	↓	0.391			0.0633			2.21e-05	-3.2	↓	0.00588	-3.69	↓	0.0121			0.00508	-2.51	↓
1836		6.28e-11	-8.64	↓	1.12e-09	-8.26	↓	0.425			0.165			1.73e-09	-7.29	↓	9.97e-05	-1.88	↓	4.47e-08	-3.88	↓	0.437
1841		2e-09	-7.48	↓	5.41e-09	-9.5	↓	0.418			0.0707			6.6e-08	-5.75	↓	3.27e-05	-2.79	↓	5.49e-07	-2.58	↓	0.124
1862	Q5HM69	4.18e-09	-16.47	↓	1.9e-09	-14.8	↓	0.425			0.149			5.38e-09	-19.8	↓	1.49e-05	-3.01	↓	6.21e-07	-4.36	↓	0.0482
1883	Q5HPW0	1.66e-06	-3.21	↓	1.09e-06	-2.92	↓	0.466			0.0888			4.81e-08	-3.06	↓	0.0741			7.55e-07	-3.3	↓	0.0355
1895	Q5HRH8	7.42e-08	-7.65	↓	1.26e-11	-8.77	↓	0.264			0.0633			1.75e-08	-9.92	↓	0.00333	-1.45	↓	1.68e-07	-6.5	↓	0.416
1906	Q5HNZ5	2.28e-06	-2.94	↓	0.000104	-1.99	↓	0.448			0.013			7.5e-07	-2.67	↓	0.46			0.0426			0.0248
1907		5.51e-10	-6.61	↓	3.07e-09	-7.02	↓	0.435			0.157			1.04e-06	-7.45	↓	0.092			7.45e-07	-6.03	↓	0.381
1923		2.85e-08	-3.99	↓	1.68e-10	-5.34	↓	0.317			0.00885	-1.44	↓	3.83e-08	-5.84	↓	0.00138	-1.29	↓	1.91e-07	-5.42	↓	0.0632
1930	Q5HNZ5	2.05e-07	-11	↓	4.78e-11	-11.19	↓	0.463			0.149			2.39e-08	-15.39	↓	1.93e-05	-2.99	↓	8.03e-07	-5.05	↓	0.409
1949	Q5HNJ2	9.47e-11	-12.12	↓	5.1e-07	-21.83	↓	0.301			0.0929			2.35e-09	-18.84	↓	0.00144	-5.29	↓	1.06e-06	-5.46	↓	0.229
1994		9.93e-07	-4.88	↓	3.77e-09	-6.9	↓	0.393			0.0728			9.53e-06	-2.09	↓	0.193			4.54e-05	-2.8	↓	0.0224
2015		2.61e-09	-5.97	↓	1.26e-11	-5.83	↓	0.322			0.119			1.48e-07	-6.44	↓	0.196			1.62e-06	-6.15	↓	0.214
2061		6.16e-09	-6.27	↓	1.89e-10	-7.19	↓	0.301			0.174			3.29e-05	-4.42	↓	0.00898	1.64	↑	2.01e-06	-4.36	↓	0.16
2063	Q5HMB6	4.88e-07	-3.47	↓	8.39e-09	-4.72	↓	0.437			0.0636			7.51e-07	-3.53	↓	0.572			3.4e-07	-4.38	↓	0.146
2068		1.44e-05	-3.13	↓	9.21e-06	-2.1	↓	0.301			0.119			6.12e-09	-6.36	↓	0.351			2.57e-06	-5.04	↓	0.369
2080	Q5HL73	6.1e-08	-7.73	↓	6.77e-11	-11.28	↓	0.114			0.0647			1.61e-08	-8.43	↓	0.00535	-2.44	↓	1.76e-07	-4.7	↓	0.205
2132	Q5HN41	9.97e-08	-10.99	↓	8.34e-09	-10.86	↓	0.413			0.175			3.28e-09	-19.16	↓	0.00265	-3.13	↓	9.23e-06	-4.08	↓	0.0515
2134	Q5HM47	5.39e-10	-7.02	↓	7.08e-10	-5.9	↓	0.0268			0.181			1.75e-08	-8.59	↓	0.00675	-1.84	↓	2.67e-06	-4.35	↓	0.398
2182	Q5HM47	8.68e-10	-42.56	↓	2.47e-07	-6.22	↓	0.438			0.000177	6.69	↑	8.08e-09	-26.48	↓	5.04e-05	-4.91	↓	0.00965	-1.44	↓	0.00026	3.76	↑
2184	Q5HNJ5	2.72e-08	-6.46	↓	2.13e-08	-5.33	↓	0.326			0.0371			1.37e-08	-9.91	↓	0.0253			6.03e-05	-2.78	↓	0.00183	2.19	↑
2185	Q5HM47	1.68e-11	-35.47	↓	1.56e-08	-12.05	↓	0.398			0.000886	3.08	↑	3.79e-09	-25.09	↓	1.88e-05	-4.41	↓	5.33e-05	-2.43	↓	0.00195	2.34	↑
2186	Q5HNJ5	7.09e-10	-12.93	↓	2.77e-13	-20.57	↓	0.188			0.0135			8.08e-09	-34.69	↓	7.33e-05	-3.11	↓	3.52e-07	-5.62	↓	0.0342
2198	Q5HM47	1.41e-11	-29.6	↓	6.67e-10	-21.52	↓	0.0882			0.0707			5.09e-09	-19.53	↓	8.07e-06	-4.67	↓	6.69e-07	-4.27	↓	0.404
2230	Q5HM36	1.25e-05	-2.23	↓	0.0117			0.302			0.125			0.000372	-3.55	↓	0.595			7.36e-07	-3.72	↓	0.335
2242	Q5HNJ2													5.17e-08	-9.14	↓	0.00486	-4.36	↓	7.05e-05	-3.35	↓	0.205
2290		1.98e-10	-11.4	↓	3.96e-11	-14.16	↓	0.356			0.0633			3.28e-09	-11.73	↓	8.07e-06	-3.91	↓	1.03e-06	-3.41	↓	0.0915
2308		4.57e-07	-2.86	↓	2.39e-07	-5.03	↓	0.466			0.0126			1.11e-05	-3.17	↓	0.271			1.76e-07	-3.46	↓	0.435
2317		2.81e-08	-6.74	↓	1.32e-07	-12.58	↓	0.229			0.117			1.56e-08	-6.58	↓	0.000184	-4.17	↓	9.95e-06	-1.75	↓	0.398
2362	A0A0N1EHR1	1.68e-11	-48.38	↓	1.37e-06	-48.26	↓	0.418			0.103			4.43e-09	-38.4	↓	0.000162	-10.94	↓	0.00017	-2.51	↓	0.207
2396		1.94e-05	-3.74	↓	3.73e-08	-4.73	↓	0.421			0.168
2407		2.85e-06	-4.08	↓	5.54e-11	-4.47	↓	0.0739			0.0392			1.73e-07	-3.26	↓	0.554			1.13e-05	-4.88	↓	0.0185
2414		3.76e-06	-3.11	↓	8.08e-09	-5.86	↓	0.378			0.00848	-1.73	↓	4.81e-08	-3.41	↓	0.224			0.000285	-4.5	↓	0.02
2517		0.028			3.15e-07	-4.63	↓	0.118			0.00103	-3.8	↓	1.59e-05	-2.2	↓	0.256			6.11e-07	-4.45	↓	0.0014	-2.25	↓
2518	Q5HRK5	1.14e-05	-4.11	↓	3.16e-11	-4.75	↓	0.0257			0.0126			1.5e-06	-7.79	↓	0.00483	1.63	↑	1.01e-06	-12.58	↓	0.437
2522	Q5HQV2	2.85e-08	-3.29	↓	2.91e-11	-4.45	↓	0.274			0.00324	-1.47	↓	3.54e-08	-4.53	↓	0.00083	1.66	↑	3.29e-07	-4.34	↓	0.00166	1.73	↑
2523	Q5HNZ5	8.9e-06	-3.95	↓	4.73e-07	-3.07	↓	0.413			0.131			4.62e-08	-8.27	↓	0.00545	-1.73	↓	1.06e-05	-3.63	↓	0.0572

## Sheet: LFQ
LFQ intensity P1-01	LFQ intensity P1-02	LFQ intensity P1-03	LFQ intensity P2-01	LFQ intensity P2-02	LFQ intensity P2-03	LFQ intensity P3-01	LFQ intensity P3-02	LFQ intensity P3-03	LFQ intensity S1-01	LFQ intensity S1-02	LFQ intensity S1-03	LFQ intensity S2-01	LFQ intensity S2-02	LFQ intensity S2-03	LFQ intensity S3-01	LFQ intensity S3-02	LFQ intensity S3-03	C: Only identified by site	C: Reverse	C: Potential contaminant	C: Student's T-test Significant S_P	C: Student's T-test significant	N: Peptides	N: Razor + unique peptides	N: Unique peptides	N: Sequence coverage [%]	N: Unique + razor sequence coverage [%]	N: Unique sequence coverage [%]	N: Mol. weight [kDa]	N: Q-value	N: Score	N: Intensity	N: MS/MS count	N: Student's T-test p-value S_P	N: Student's T-test q-value S_P	N: Student's T-test Difference S_P	N: Student's T-test Test statistic S_P	T: Protein IDs	T: Majority protein IDs
28.2485	28.2464	28.3169	28.4841	28.3448	28.3068	28.4769	28.4109	28.3075	24.9325	24.5873	24.8448	24.9515	24.8969	24.7741	24.7047	24.8076	24.7975				+	S_P	12	12	12	454	454	454	34818	0	13873	3828800000	419	1.2922e-21	0	-3.5384	-72.9129	Q5HKL8	Q5HKL8
32.6475	32.497	32.4972	32.2658	32.3191	32.3047	32.4847	32.4711	32.4781	27.6947	27.7068	27.7135	27.5302	27.538	27.5462	27.1756	27.3081	27.2679				+	S_P	35	35	35	504	504	504	98113	0	32331	61508000000	1727	1.34576e-20	0	-4.94269	-62.9494	Q5HL17	Q5HL17
32.4676	32.433	32.4588	32.4211	32.4343	32.4035	32.5519	32.5893	32.4872	29.803	29.759	29.7133	29.758	29.7548	29.7688	29.5234	29.4924	29.469				+	S_P	26	26	26	633	633	633	46618	0	32331	70244000000	1917	7.36103e-20	0	-2.80053	-56.5813	Q5HNL1	Q5HNL1
30.4353	30.3954	30.246	30.4016	30.5497	30.438	30.256	30.3295	30.3474	28.0235	28.0782	28.0439	28.0764	28.0632	28.0938	28.2302	28.2089	28.2053				+	S_P	15	15	15	659	659	659	3645	0	32331	18249000000	747	1.18909e-19	0	-2.26394	-54.9025	Q5HRD6	Q5HRD6
30.6607	30.5372	30.4195	30.5069	30.4417	30.4546	30.44	30.3982	30.4569	27.2555	27.3697	27.2679	27.4401	27.3868	27.2954	27.0751	27.003	27.0277				+	S_P	19	19	19	57	57	57	45001	0	32331	17400000000	793	1.65455e-19	0	-3.24383	-53.7749	Q5HKI1	Q5HKI1
31.2609	31.3102	31.2567	31.2304	31.2462	31.1444	31.1804	31.1632	31.1607	29.3332	29.3134	29.2733	29.1567	29.2442	29.1916	29.0522	29.0599	29.0949				+	S_P	35	35	35	725	725	725	66236	0	32331	33597000000	1749	5.03651e-19	0	-2.02596	-50.1412	Q5HM69	Q5HM69
31.4148	31.4053	31.3608	31.5417	31.5324	31.4813	31.4024	31.3943	31.3673	32.9111	32.8833	32.8617	32.8328	32.8141	32.8236	32.8219	32.7541	32.7659				+	S_P	47	47	47	757	757	757	85039	0	32331	146130000000	4311	6.54992e-19	0	1.39646	49.3196	Q5HKH9	Q5HKH9
28.9743	28.833	28.9014	29.3674	29.2349	29.0256	29.0241	29.0664	28.9947	26.219	26.1937	26.1142	26.2736	26.3282	26.2752	26.241	26.3928	26.2129				+	S_P	16	16	16	665	665	665	36907	0	20663	6424400000	487	1.97769e-18	0	-2.7968	-46.007	Q5HKL9	Q5HKL9
30.6846	30.6386	30.6938	30.4857	30.4098	30.5686	30.6823	30.6611	30.6549	28.8514	28.7313	28.7313	28.8126	28.7741	28.7228	28.874	28.8772	28.8347				+	S_P	41	41	41	63	63	63	9932	0	32331	22842000000	1551	2.09598e-18	0	-1.80779	-45.8391	Q5HPJ0	Q5HPJ0
27.9107	27.8741	27.9264	27.885	27.7575	27.8492	27.8273	27.8215	27.8285	25.4112	24.8179	25.1411	24.8458	24.8864	25.0822	24.9885	24.8608	25.028				+	S_P	18	18	18	647	647	647	31037	0	32331	2780100000	332	4.6561e-18	0	-2.84647	-43.5921	Q5HL18	Q5HL18
28.6568	28.7367	28.7911	28.8416	28.7269	28.83	28.4834	28.5999	28.6476	26.7332	26.6905	26.6911	26.7229	26.7451	26.6999	26.5083	26.6316	26.5749				+	S_P	21	21	21	675	675	675	51329	0	32331	5705900000	641	5.32102e-18	0	-2.03518	-43.227	Q5HN85	Q5HN85
26.7946	26.7195	26.7867	26.8648	26.7599	26.6671	26.7041	26.6162	26.7577	28.157	28.2318	28.01	28.1708	28.2207	28.1976	28.1822	28.1995	28.1302				+	S_P	30	30	30	62	62	62	69233	0	32331	5535500000	520	5.82453e-18	0	1.42546	42.9815	Q5HQ60	Q5HQ60
30.4507	30.5151	30.3924	30.6031	30.5489	30.6247	30.4857	30.3387	30.5443	26.8803	27.1247	27.1303	27.1572	27.0901	27.0839	26.5606	26.6116	26.7442				+	S_P	18	18	18	574	574	574	46218	0	30752	16708000000	664	9.04359e-18	0	-3.569	-41.806	Q5HKM0	Q5HKM0
22.7873	22.8045	22.911	22.711	22.9991	22.7921	22.7765	22.7608	22.6552	25.6592	25.4002	25.4264	25.4387	25.6167	25.4852	25.8507	25.7467	25.8356				+	S_P	7	7	7	623	623	623	17792	0	12861	814820000	139	1.18128e-17	0	2.80691	41.1078	Q5HN89	Q5HN89
29.2462	29.4884	29.4635	29.3468	29.2261	29.2261	29.3973	29.4138	29.4679	27.2413	27.2937	27.26	27.1	27.0985	27.0741	27.3835	27.2695	27.368				+	S_P	34	34	34	769	769	769	65631	0	32331	8850200000	875	1.50725e-17	0	-2.13193	-40.4808	Q5HQ26	Q5HQ26
28.7572	28.7807	28.7803	29.0197	29.0156	28.9852	28.8169	28.8464	28.947	26.7814	26.6168	26.7428	26.8251	26.7201	26.7723	26.4155	26.5905	26.6024				+	S_P	14	14	14	618	618	618	29541	0	2428	6678500000	465	2.31883e-17	0	-2.20911	-39.3954	Q5HRF8	Q5HRF8
30.4428	30.509	30.4365	30.4282	30.5602	30.4091	30.4845	30.4084	30.5124	27.9887	27.9539	27.945	27.8487	27.771	27.8819	27.4667	27.5115	27.5137				+	S_P	14	14	14	472	472	472	42708	0	32331	17708000000	812	5.54066e-17	0	-2.70112	-37.2872	Q5HNL0	Q5HNL0
27.017	26.7588	26.7881	27.0554	27.094	27.1674	26.9058	26.7781	26.8409	24.7341	24.6376	24.8568	24.8068	24.7812	24.7698	24.7862	24.9314	24.8125				+	S_P	7	7	7	413	413	413	23679	0	65044	1619000000	226	5.86073e-17	0	-2.14322	-37.1551	Q5HRM4	Q5HRM4
29.2081	29.2241	29.2392	29.3128	29.3593	29.2064	29.2083	29.2577	29.1751	28.2536	28.2137	28.1946	28.3086	28.3455	28.3036	28.2263	28.1952	28.2002				+	S_P	21	21	21	552	552	552	52055	0	32331	10883000000	753	7.52379e-17	0	-0.994397	-36.5732	Q5HQ07	Q5HQ07
25.9273	26.0895	25.9932	25.8287	25.8048	25.8218	25.8594	25.8803	25.8908	24.4613	24.3882	24.3506	24.3887	24.2857	24.3203	24.5209	24.2308	24.3828				+	S_P	7	7	7	50	50	50	16982	0	11329	904950000	158	9.07149e-17	0	-1.52963	-36.1432	Q5HQ16	Q5HQ16
27.6283	27.5888	27.6358	27.4179	27.3861	27.4953	27.2026	27.6317	27.5001		18.7251		18.5877	18.623		19.3822	19.1172					+	S_P	17	17	17	536	536	536	44741	0	75503	1833700000	197	9.30441e-17	0	-8.61146	-66.2356	Q5HQK0	Q5HQK0
28.2296	28.1047	28.1726	28.2529	28.2193	28.2369	28.2772	28.2787	28.234	26.7623	26.7888	26.7363	26.7585	26.7672	26.7357	26.5154	26.4946	26.5855				+	S_P	14	14	14	714	714	714	24103	0	20791	4634500000	428	1.02839e-16	0	-1.54019	-35.8577	Q5HQ63	Q5HQ63
27.3577	27.2552	27.2768	27.3192	27.0878	27.3187	27.3188	27.2458	27.4164	25.4652	25.5328	25.5805	25.6774	25.8025	25.6833	25.6576	25.7066	25.7085				+	S_P	14	14	14	874	874	874	24541	0	3205	2270300000	331	1.06021e-16	0	-1.64246	-35.7887	Q5HLD8	Q5HLD8
29.5173	29.5449	29.4634	29.5382	29.4856	29.4511	29.5613	29.5931	29.5141	30.3062	30.2143	30.1981	30.2786	30.2985	30.2699	30.2065	30.2283	30.2501				+	S_P	36	36	36	807	807	807	57749	0	32331	27450000000	1886	1.10159e-16	0	0.731289	35.7021	Q5HMZ1	Q5HMZ1
28.8986	28.9193	29.0426	28.723	28.7142	28.7677	28.969	28.9585	28.8391	30.4002	30.3398	30.3731	30.3185	30.2893	30.2889	30.3578	30.2877	30.3332				+	S_P	33	33	33	688	688	688	62275	0	32331	25761000000	1818	1.1134e-16	0	1.46183	35.6781	Q5HPP0	Q5HPP0
30.1189	29.8756	29.9017	30.6216	30.6218	30.5197	30.1216	30.124	30.112	25.0157	24.6744	24.8261	25.3562	25.3774	25.3498	24.8391	24.4221	24.7501				+	S_P	9	9	9	547	547	547	18771	0	12291	12559000000	242	1.34082e-16	0	-5.26734	-35.2611	Q5HKM3	Q5HKM3
29.2933	29.3799	29.3854	29.47	29.4636	29.4821	29.4141	29.426	29.422	30.6607	30.6767	30.59	30.6212	30.579	30.5703	30.472	30.4793	30.4639				+	S_P	16	16	16	78	78	78	23105	0	32331	30512000000	654	1.60274e-16	0	1.15298	34.8653	Q5HNI5	Q5HNI5
31.1405	31.1457	31.1588	31.4726	31.4433	31.3355	31.1346	31.1587	31.1864	29.2572	29.298	29.2214	29.1017	29.0914	29.0883	28.9674	29.0215	28.9355				+	S_P	30	30	30	771	771	771	47111	0	32331	33073000000	1498	2.13719e-16	0	-2.13265	-34.236	Q5HKU2	Q5HKU2
27.5344	27.4427	27.4264	27.6926	27.5125	27.6375	27.5121	27.5545	27.458	26.4068	26.2228	26.2251	26.2893	26.2759	26.2855	26.316	26.2225	26.1747				+	S_P	12	12	12	622	622	622	27321	0	16142	3053500000	294	2.52753e-16	0	-1.26133	-33.8743	Q5HRM1	Q5HRM1
27.6974	27.7576	27.9133	28.1267	28.1104	28.0809	27.8393	28.1775	27.9367	30.1718	30.1218	30.048	30.3527	30.3808	30.3237	30.2673	30.2725	30.2877				+	S_P	11	11	11	646	646	646	19664	0	3153	21119000000	637	3.1926e-16	0	2.28739	33.3768	Q5HM14	Q5HM14
25.9948	26.0776	25.9254	26.0797	25.9895	26.0427	25.8816	25.8161	25.8731	27.5378	27.8234	27.8537	27.6821	27.7724	27.6911	27.6751	27.4841	27.5965				+	S_P	8	8	8	483	483	483	17152	0	87212	3804300000	199	4.30951e-16	0	1.71507	32.7484	Q5HR51	Q5HR51
30.47	30.8031	30.7792	31.1135	31.2331	30.9378	31.3123	31.0676	31.2162	27.9889	28.0398	28.0095	28.054	27.9553	28.0026	27.9325	27.9103	27.9194				+	S_P	8	8	8	838	838	838	16839	0	23474	24761000000	583	4.31619e-16	0	-3.01339	-32.7452	Q5HM81	Q5HM81
26.0407	26.0332	26.0868	26.0906	26.2085	26.1635	25.9391	25.9522	25.9315			20.5296				20.54	20.4456					+	S_P	16	16	16	447	447	447	52603	0	12718	676150000	193	5.96628e-16	0	-5.54449	-91.4749	Q5HQK1	Q5HQK1
28.0722	28.1148	28.0021	27.9009	27.9881	27.9841	27.9962	28.0019	28.0072	27.0946	27.1575	27.1347	27.1034	27.1238	27.0813	27.0107	26.9779	26.9997				+	S_P	21	21	21	579	579	579	54599	0	25259	4584000000	547	6.47579e-16	0	-0.931547	-31.9136	Q5HN22	Q5HN22
28.7425	28.8862	28.9775	28.6919	28.6548	28.7497	28.8332	28.7672	28.8266	27.2701	27.4205	27.3416	27.2584	27.3562	27.3235	27.1491	27.1632	27.0989				+	S_P	43	43	43	549	549	549	10567	0	32331	6809600000	899	9.48636e-16	0	-1.52758	-31.1498	Q5HPC6	Q5HPC6
24.6487	24.3753	24.4073	24.4777	24.684	24.4074	24.8083	24.7919	24.9844	27.9999	27.8861	27.9223	27.5656	27.579	27.5401	28.0356	28.0591	28.0573				+	S_P	11	11	11	469	469	469	29417	0	15157	3811000000	238	9.50626e-16	0	3.22889	31.1457	Q5HLI2	Q5HLI2
27.3251	27.2899	27.2653	27.142	27.1726	27.1643	27.1847	27.1712	27.1711	26.214	26.2737	26.2662	26.2944	26.168	26.2151	26.2334	26.0651	26.1433				+	S_P	20	20	20	538	538	538	49961	0	20137	2539600000	452	1.18657e-15	0	-1.00144	-30.7104	Q5HP13	Q5HP13
26.1856	26.2063	26.0788	26.2216	26.2093	26.24	26.1887	26.1715	26.0817	25.0089	24.7795	24.9108	24.6234	24.6658	24.6742	24.745	24.6957	24.7078				+	S_P	15	15	15	563	563	563	27937	0	50429	1088300000	219	1.18839e-15	0	-1.41917	-30.7074	Q5HMY2	Q5HMY2
24.6267	24.4976	24.5127	24.6394	24.7614	24.6754	24.5545	24.6431	24.6158	23.0783	22.7557	23.1068	22.808	22.6355	22.8468	22.8468	22.7593	22.8032				+	S_P	8	8	8	288	288	288	34602	0	35388	356260000	108	1.25767e-15	0	-1.76511	-30.5971	Q5HRK1	Q5HRK1
29.2024	29.0161	29.0378	29.3167	29.3364	29.2739	29.0158	29.0118	28.9547	27.2	27.0149	26.9795	27.2908	27.3218	27.3123	27.1247	27.0767	27.1703				+	S_P	19	19	19	534	534	534	44701	0	32331	7967100000	659	1.89196e-15	0	-1.96385	-29.8135	Q5HKF6	Q5HKF6
27.7378	27.8717	27.8421	27.9476	27.8344	27.7309	27.781	27.7641	27.8757	29.0995	29.3777	29.2097	29.1536	29.1278	29.1308	29.0396	29.044	29.0166				+	S_P	19	19	19	695	695	695	46337	0	32331	10983000000	709	1.89551e-15	0	1.31267	29.8099	Q5HNJ4	Q5HNJ4
28.6003	28.9019	28.9345	28.7083	28.7334	28.7047	28.9219	28.8485	28.8677	27.0595	27.2092	27.2248	27.227	27.2832	27.2315	27.4269	27.3465	27.3222				+	S_P	12	12	12	636	636	636	26697	0	25147	6970100000	513	2.28867e-15	0	-1.54337	-29.4549	Q5HLI0	Q5HLI0
27.4351	27.2206	27.3309	27.4499	27.413	27.3128	27.2308	27.2966	27.2623	26.0749	26.0963	26.0221	26.1829	26.2242	26.2002	25.9983	25.9725	26.0499				+	S_P	14	14	14	583	583	583	32098	0	16641	2665100000	293	2.38276e-15	0	-1.23676	-29.3795	Q5HNC0	Q5HNC0
29.8695	29.7909	29.8043	29.8458	29.8306	29.7989	29.8975	29.8044	29.8169	28.9045	28.7653	28.6846	28.6134	28.6333	28.6618	28.5733	28.5159	28.5879				+	S_P	25	25	25	726	726	726	58212	0	32331	15240000000	1151	3.16921e-15	0	-1.16876	-28.8512	Q5HPK8	Q5HPK8
22.5189	22.3537	22.1234	22.9503	22.9921	22.88	22.5705	22.5747	22.9625	25.7336	25.6713	25.4755	25.692	25.7168	25.7104	25.6652	25.6985	25.6869				+	S_P	8	8	8	398	398	398	34834	0	21498	833090000	98	3.60905e-15	0	3.01378	28.6136	Q5HRE7	Q5HRE7
29.0538	29.0051	28.9645	29.2298	29.419	29.1631	29.0723	29.0418	29.0333	27.2426	27.2712	27.257	27.2155	27.2063	27.2329	26.9486	26.9517	26.9059				+	S_P	20	20	20	513	513	513	48921	0	32331	7643400000	514	4.02762e-15	0	-1.97234	-28.4144	Q5HMZ4	Q5HMZ4
28.5166	28.5003	28.594	28.5529	28.5661	28.5216	28.3773	28.3776	28.302	27.2317	27.1767	27.153	27.0684	27.1075	27.1253	26.924	26.9834	26.9434				+	S_P	32	32	32	631	631	631	8021	0	32071	5627700000	722	4.06536e-15	0	-1.39945	-28.3975	Q5HQZ9	Q5HQZ9
24.8623	24.7419	24.649	24.6707	24.7311	24.7525	24.8257	24.6282	24.7106	25.7317	25.8342	25.7497	25.7845	25.9326	25.8785	25.6869	25.7371	25.7314				+	S_P	13	13	13	352	352	352	50278	0	68018	1113200000	176	4.24955e-15	0	1.05498	28.3175	Q5HP26	Q5HP26
24.8203	25.4936	24.6978	25.2	25.4124	25.1535	25.0907	25.0501	24.62	27.8799	28.0719	28.1465	27.9733	28.1037	27.9341	28.0206	27.9092	27.9172				+	S_P	15	15	15	711	711	711	41862	0	29456	4307200000	351	5.31488e-15	0	2.93536	27.9169	Q5HRU7	Q5HRU7
28.7262	28.8937	28.9104	28.8157	28.7553	28.8734	28.8374	28.8691	28.8131	27.1641	27.5791	27.4881	27.5134	27.4743	27.5218	27.4003	27.2523	27.3057				+	S_P	13	13	13	569	569	569	37814	0	32331	7031500000	568	5.85487e-15	0	-1.42169	-27.7453	Q5HL75	Q5HL75
29.3611	29.0268	28.8329	29.2542	28.9586	29.0307	28.9819	29.1193	29.0437	27.0577	26.6388	26.85	26.7314	26.678	26.8603	26.5298	26.3593	26.5249				+	S_P	12	12	12	376	376	376	46079	0	24095	7026700000	442	9.0555e-15	0	-2.37545	-26.9845	Q5HPC7	Q5HPC7
29.9067	30.0615	30.0527	30.0235	30.0478	29.9564	30.0592	30.0514	30.0793	30.6222	30.7364	30.6732	30.6363	30.6602	30.6096	30.6949	30.6293	30.6182				+	S_P	88	88	88	767	767	767	13526	0	32331	36147000000	2665	1.17209e-14	0	0.626872	26.5438	Q5HRK9	Q5HRK9
28.6971	28.7433	28.6976	28.725	28.6538	28.688	28.6052	28.6014	28.6037	30.0552	29.9403	29.9454	29.9361	29.9364	29.8914	29.6879	29.7129	29.7568				+	S_P	9	9	9	681	681	681	17792	0	32331	18874000000	624	1.17212e-14	0	1.20525	26.5438	Q5HRL3	Q5HRL3
29.2466	29.2246	29.2961	29.4361	29.4882	29.4365	29.2212	29.1193	29.1966	27.7889	27.7717	27.8171	27.8917	27.8405	27.9307	27.6857	27.6132	27.5932				+	S_P	21	21	21	681	681	681	45784	0	22469	9583700000	705	1.32649e-14	0	-1.52583	-26.3349	Q5HQK3	Q5HQK3
29.384	29.004	28.9877	29.2607	29.3488	29.2207	29.1582	29.214	29.2403	27.7829	27.6604	27.6885	27.5599	27.5725	27.6248	27.4521	27.3812	27.4848				+	S_P	8	8	8	386	386	386	16017	0	91863	8924300000	286	1.33854e-14	0	-1.62348	-26.3197	Q5HR26	Q5HR26
25.8683	25.8546	25.8055	25.793	25.813	25.604	25.8356	25.6914	25.8815	26.9692	26.9175	26.9732	27.0871	27.0595	27.0779	27.2469	27.222	27.1805				+	S_P	25	25	25	679	679	679	47474	0	32331	2646200000	451	1.47269e-14	0	1.28743	26.1596	Q5HK16	Q5HK16
29.2313	29.1134	29.2357	29.4915	29.4819	29.4644	29.4027	29.4124	29.3463	27.6661	27.6157	27.7423	27.7613	27.7755	27.8859	27.9795	27.9005	27.9059				+	S_P	13	13	13	583	583	583	31685	0	25277	10430000000	600	1.75244e-14	0	-1.54964	-25.8705	Q5HPU4	Q5HPU4
26.3653	26.2734	26.2151	26.2371	26.1532	26.1867	26.2246	26.2552	26.2657	25.5491	25.3719	25.369	25.3993	25.3941	25.4416	25.5074	25.3655	25.5184				+	S_P	24	24	24	636	636	636	56931	0	17158	1403700000	313	1.80858e-14	0	-0.806699	-25.8185	Q5HP46	Q5HP46
28.328	28.2982	28.2504	28.3221	28.3265	28.2783	28.1707	28.164	28.0928	27.3204	27.17	27.164	27.1864	27.2771	27.3371	27.3471	27.3355	27.2716				+	S_P	15	15	15	636	636	636	36304	0	15014	5321700000	453	1.85403e-14	0	-0.980181	-25.7775	Q5HLM3	Q5HLM3
25.4125	25.415	25.3359	25.4434	25.2966	25.3386	25.4141	25.1161	25.1785	26.4663	26.6158	26.5401	26.5448	26.387	26.3983	26.4623	26.53	26.5474				+	S_P	19	19	19	456	456	456	57852	0	20824	1857100000	378	1.95822e-14	0	1.17127	25.6876	Q5HME0	Q5HME0
30.7223	30.6359	30.6642	31.1008	31.0408	31.0064	30.5339	30.5505	30.5125	27.3201	27.4326	27.4554	27.4882	27.439	27.4702	26.8055	26.7475	26.7096				+	S_P	29	29	29	526	526	526	67718	0	32331	20131000000	1027	2.1191e-14	0	-3.54436	-25.5583	Q5HQ92	Q5HQ92
29.9136	29.8543	29.894	29.6386	29.6941	29.6586	29.9713	29.9664	29.9164	28.6642	28.4869	28.5013	28.4577	28.4457	28.5639	28.4071	28.3909	28.4082				+	S_P	24	24	24	678	678	678	54246	0	32331	14521000000	854	2.26311e-14	0	-1.35348	-25.451	Q5HLA3	Q5HLA3
23.3034	23.248	23.3236	23.031	22.834	23.0005	23.2653	22.8823	23.3512	25.221	25.0126	25.0146	25.247	25.2499	25.2553	25.419	25.378	25.356				+	S_P	9	9	9	498	498	498	23114	0	56513	667510000	126	2.28388e-14	0	2.10154	25.4361	Q5HNL6	Q5HNL6
24.5149	24.5651	24.5998	24.7306	24.9353	24.9686	24.5209	24.9079	24.5915	26.2929	26.542	26.4077	26.5999	26.5452	26.6175	26.486	26.5344	26.4666				+	S_P	10	10	10	425	425	425	32782	0	23909	1659400000	217	2.31805e-14	0	1.79528	25.412	Q5HR35	Q5HR35
25.4309	25.4753	25.5822	25.2609	25.2476	25.1968	25.2553	25.1749	25.2034	23.7166	23.6556	23.7625	23.8404	23.6935	23.6735	23.532	23.4367	23.4695				+	S_P	10	10	10	223	223	223	69575	0	44929	578310000	149	2.51431e-14	0	-1.67191	-25.2802	Q5HKT2	Q5HKT2
24.96	25.1475	25.2319	25.2629	25.2757	25.0887	25.3756	25.1505	25.1568	26.2766	26.5512	26.4196	26.4939	26.4524	26.3427	26.447	26.5368	26.5498				+	S_P	15	15	15	47	47	47	50141	0	1539	1742700000	262	3.35918e-14	0	1.26895	24.8158	Q5HMD9	Q5HMD9
25.6369	25.7157	25.6407	26.0787	25.8834	25.7957	25.6621	25.7233	25.7257	27.1826	27.1857	27.3218	27.0186	27.1529	27.1425	27.3694	27.2738	27.2346				+	S_P	16	16	16	606	606	606	40801	0	14962	2855800000	313	3.95744e-14	0	1.44665	24.5567	Q5HNH2	Q5HNH2
27.8996	27.9854	27.8291	27.5595	27.8486	27.46	27.4129	27.371	27.3069	24.6074	24.5196	24.5321	25.0334	25.0454	25.1558	24.7413	24.6901	24.6762				+	S_P	4	4	4	581	581	581	10029	0	36498	2635500000	425	4.74128e-14	0	-2.85239	-24.2739	Q5HM57	Q5HM57
31.8088	31.8814	31.8754	31.7449	31.6678	31.6368	32.2379	32.0522	32.1965	30.0213	30.0251	29.8474	29.9925	30.1536	30.0766	30.0276	30.0033	29.989				+	S_P	11	11	11	847	847	847	21099	0	29432	55766000000	804	4.76971e-14	0	-1.88503	-24.2646	Q5HRY1	Q5HRY1
29.8533	29.9073	30.004	29.9614	29.8564	29.917	29.8181	29.7955	29.7818	30.6115	30.6018	30.5727	30.7151	30.724	30.7124	30.613	30.6985	30.7149				+	S_P	14	14	14	539	539	539	24188	0	32331	34002000000	771	4.9386e-14	0	0.785435	24.2106	Q5HM05	Q5HM05
26.5629	26.5694	26.5568	26.3296	26.2528	26.0876	26.5472	26.5443	26.4812	24.775	24.5899	24.5828	24.5435	24.4828	24.9051	24.6639	24.5017	24.4785				+	S_P	18	18	18	485	485	485	59503	0	89695	1232900000	252	4.97814e-14	0	-1.82317	-24.1982	Q5HNB7	Q5HNB7
28.9978	28.8227	28.7483	28.3217	28.5068	28.2818	28.8399	28.7899	28.8923	26.5078	26.6122	26.5732	26.4864	26.4683	26.4849	26.5706	26.5505	26.6831				+	S_P	19	19	19	641	641	641	43442	0	2458	5734500000	544	5.04143e-14	0	-2.14045	-24.1786	Q5HQK4	Q5HQK4
30.0077	30.1764	30.0639	30.3805	30.3612	30.225	30.2773	30.2254	30.2396	28.8878	28.9727	28.9933	28.934	28.8766	28.8817	28.822	28.6434	28.7123				+	S_P	23	23	23	698	698	698	42025	0	32331	19242000000	824	5.16604e-14	0	-1.35925	-24.1408	Q5HPU5	Q5HPU5
27.2109	26.9725	26.7299	26.8565	26.9329	26.7817	26.4791	26.7914	26.8196	28.747	28.5191	28.5764	28.8333	28.8038	28.8009	28.5765	28.5947	28.6923				+	S_P	11	11	11	782	782	782	26566	0	22723	7410000000	438	5.81065e-14	0	1.84105	23.9594	Q5HR71	Q5HR71
	20.8766			20.5703		20.8903	20.9655	20.4172	26.6238	26.3807	26.445	26.3132	26.6039	26.6143	26.8334	27.155	27.0562				+	S_P	19	19	19	448	448	448	55816	0	14414	1580100000	253	5.82337e-14	0	5.92551	38.6356	Q5HKU0	Q5HKU0
26.9717	27.1476	27.1143	27.2781	27.2795	27.2507	27.4289	27.2514	27.1793	28.3863	28.5334	28.403	28.636	28.639	28.6336	28.4644	28.5237	28.4208				+	S_P	15	15	15	255	255	255	73358	0	28193	6933200000	422	6.51819e-14	0	1.30431	23.7834	Q5HL73	Q5HL73
26.4543	26.5931	26.4321	26.8097	26.6721	26.8473	26.7521	26.7923	26.8617	23.5975	23.7829	23.7064	23.6734	23.4668	23.4852	22.8806	23.0706	22.734				+	S_P	12	12	12	409	409	409	48927	0	13527	1198300000	200	6.54492e-14	0	-3.31304	-23.7772	Q5HKL7	Q5HKL7
25.2485	25.2286	25.1823	25.3933	25.3421	25.2926	25.2711	25.156	25.1968	26.3118	26.2583	26.322	26.2233	26.1406	26.1666	26.1586	26.1121	26.0555				+	S_P	31	31	31	448	448	448	10078	0	22759	1549300000	444	7.33192e-14	0	0.937497	23.6046	Q5HPP5	Q5HPP5
28.7209	28.7379	28.7291	28.6239	28.5893	28.521	28.8799	28.8435	28.9031	27.4273	27.5813	27.5638	27.6398	27.5951	27.6218	27.6092	27.5194	27.5889				+	S_P	24	24	24	848	848	848	36465	0	32331	7254700000	760	7.53994e-14	0	-1.15576	-23.5622	Q5HNH3	Q5HNH3
28.9199	29.3186	29.0521	28.9944	29.0201	29.0128	29.3669	29.3062	29.4079	27.2896	27.56	27.5426	27.5563	27.5875	27.5328	27.5492	27.4839	27.4956				+	S_P	21	21	21	776	776	776	34736	0	32331	8641300000	778	7.70613e-14	0	-1.64461	-23.5292	Q5HLU4	Q5HLU4
30.3801	30.379	30.2831	30.4017	30.4151	30.3879	30.0252	29.9889	29.9679	27.9257	27.8381	27.8831	27.8032	27.8147	27.8321	27.2762	27.318	27.3875				+	S_P	29	29	29	563	563	563	64299	0	32331	16134000000	1013	8.00592e-14	0	-2.57224	-23.4717	Q5HP43	Q5HP43
25.211	25.3517	25.4825	25.5083	25.5043	25.6083	25.54	25.3927	25.3693	24.4412	24.1267	24.1416	24.1305	24.2274	24.1851	24.1843	24.2733	24.2666				+	S_P	10	10	10	277	277	277	41948	0	16954	733090000	166	8.27796e-14	0	-1.22127	-23.4213	Q5HQY7	Q5HQY7
29.5773	29.6051	29.6597	29.7701	29.7226	29.7054	29.5619	29.5428	29.5932	28.5967	28.673	28.6877	28.6842	28.6738	28.709	28.4858	28.4283	28.4942				+	S_P	29	29	29	682	682	682	53929	0	32331	13898000000	1077	9.21796e-14	0	-1.03394	-23.2601	Q5HRM3	Q5HRM3
24.8907	24.8471	24.9384	24.9502	25.1065	25.0311	25.0046	24.9902	25.0848	25.8562	25.9138	25.9151	25.8494	25.9225	25.8489	26.1225	26.0209	26.0752				+	S_P	28	28	28	597	597	597	7975	0	2245	1286700000	322	2.57121e-13	0	0.964549	21.774	Q5HQA1	Q5HQA1
23.8599	23.9718	23.8081	23.5808	23.7793	23.7352	23.8533	23.737	23.7697	24.6975	24.7927	24.7589	24.7766	24.792	24.7008	24.5667	24.7244	24.6889				+	S_P	14	14	14	466	466	466	42841	0	56114	547530000	156	2.64532e-13	0	0.933706	21.7341	Q5HP98	Q5HP98
23.873	23.7791	24.0062	23.9308	23.944	23.8792	23.9189	24.0696	23.9785	23.0435	22.7901	22.8447	22.8397	22.7542	22.8911	22.605	22.6334	22.7947				+	S_P	8	8	8	341	341	341	30367	0	78407	264020000	74	2.70709e-13	0	-1.13142	-21.7018	Q5HMY7	Q5HMY7
26.207	26.272	26.2757	26.4394	26.4205	26.3146	26.5349	26.5696	26.5638	25.0549	25.0671	25.0708	24.7899	24.9464	25.1011	25.1582	25.134	25.22				+	S_P	18	18	18	427	427	427	55031	0	2206	1348700000	292	3.2314e-13	0	-1.33945	-21.4553	Q5HLN0	Q5HLN0
24.5855	24.5062	24.3648	24.6453	24.2021	24.2127	24.4662	24.3883	24.4912	25.8035	25.6605	25.5986	25.6055	25.6802	25.5353	25.6583	25.5833	25.6583				+	S_P	8	8	8	505	505	505	20707	0	49347	966520000	141	3.53557e-13	0	1.21346	21.331	Q5HRX4	Q5HRX4
26.2399	26.2888	26.3236	26.1851	26.1661	26.1609	25.9719	26.0986	25.9769	24.9147	25.0994	25.2081	25.0195	25.1265	25.123	25.1404	25.0484	25.1307				+	S_P	13	13	13	655	655	655	25221	0	7934	1239900000	251	3.69194e-13	0	-1.06677	-21.2715	Q5HLA1	Q5HLA1
28.241	28.2588	28.3581	28.5977	28.479	28.6059	28.0978	27.9347	27.8899	25.4535	25.0446	25.2063	25.3902	25.4131	25.5529	24.6591	24.7047	24.7142				+	S_P	16	16	16	508	508	508	38503	0	24397	3584400000	372	3.74586e-13	0	-3.14715	-21.2516	Q5HNE5	Q5HNE5
28.974	29.2901	29.2184	29.2569	29.2362	29.2287	29.4849	29.3087	29.3834	30.4245	30.5047	30.5397	30.6379	30.6544	30.633	30.8055	30.7556	30.8234				+	S_P	26	26	26	725	725	725	42739	0	32331	31136000000	1419	3.82425e-13	0	1.37748	21.2232	Q5HQV3	Q5HQV3
28.4083	28.6258	28.51	28.4989	28.3626	28.3438	28.5425	28.7496	28.6134	27.6024	27.5466	27.5093	27.5518	27.5082	27.5805	27.5689	27.5609	27.5302				+	S_P	24	24	24	657	657	657	54687	0	32331	6513400000	874	3.9611e-13	0	-0.966212	-21.175	Q5HRY2	Q5HRY2
23.5797	24.1402	23.5377	23.6793	23.3851	24.137	24.109	23.694	24.2595	26.2139	26.1871	26.1552	25.9672	26.0746	26.116	26.3642	26.2495	26.208				+	S_P	25	25	25	448	448	448	65342	0	25444	1241900000	237	6.91312e-13	0	2.33493	20.4259	Q5HKZ7	Q5HKZ7
31.5074	31.6416	31.585	31.4351	31.4889	31.3728	31.5941	31.6186	31.6545	32.1826	32.274	32.2744	32.3151	32.3134	32.3425	32.2618	32.26	32.286				+	S_P	21	21	21	735	735	735	47246	0	32331	108880000000	2347	7.17839e-13	0	0.734641	20.3761	Q5HQV0	Q5HQV0
26.1129	26.1915	26.1824	26.4282	26.2301	26.2572	25.8195	25.7829	25.8454	27.7092	27.9949	28.0955	28.2732	28.3371	28.3139	28.1534	28.1242	28.0235				+	S_P	3	3	3	216	216	216	17491	0	71135	4938300000	126	7.54652e-13	0	2.01943	20.3102	Q5HLK8	Q5HLK8
27.8852	27.8086	27.8201	27.8066	27.7556	27.8138	27.7256	27.71	27.6309	26.4031	26.5115	26.421	26.637	26.7781	26.7981	26.3658	26.401	26.4285				+	S_P	13	13	13	718	718	718	23584	0	23329	3747100000	479	7.92405e-13	0	-1.24583	-20.2461	Q5HN50	Q5HN50
23.7987	24.2219	23.9067	23.8962	23.886	24.1505	24.0589	23.9187	23.9802	25.283	25.7134	25.3911	25.3764	25.5311	25.3406	25.6558	25.2999	25.271				+	S_P	13	13	13	404	404	404	47866	0	42719	851930000	144	7.99709e-13	0	1.44939	20.234	Q5HNP0	Q5HNP0
26.5329	26.7821	26.5717	26.7445	26.6256	26.8368	26.5949	26.4978	26.6171	25.4202	25.5462	25.4287	25.6274	25.5981	25.7732	25.4998	25.4238	25.548				+	S_P	21	21	21	662	662	662	43441	0	25958	1664300000	353	8.4866e-13	0	-1.10422	-20.1563	Q5HPD6	Q5HPD6
26.4545	26.4847	26.4595	26.4891	26.5128	26.4232	26.3119	26.3425	26.3364	25.766	25.6944	25.5539	25.6404	25.7032	25.7509	25.7655	25.7007	25.559				+	S_P	29	29	29	464	464	464	76668	0	21318	1589800000	329	8.62138e-13	0	-0.742288	-20.1357	Q5HQX0	Q5HQX0
30.1171	30.1715	30.1535	29.7844	29.7439	29.6503	30.3631	30.3399	30.3051	27.8856	27.6668	27.8296	27.4822	27.5079	27.5363	27.1795	27.2208	27.1587				+	S_P	28	28	28	733	733	733	56876	0	32331	14572000000	1100	8.92684e-13	0	-2.57351	-20.0903	Q5HL59	Q5HL59
24.4394	24.2634	24.4083	24.8362	24.6523	24.826	24.4061	24.4522	24.5033	26.0902	26.0265	26.0372	26.1081	26.0402	26.2034	25.9656	25.8627	25.9047				+	S_P	8	8	8	51	51	51	27115	0	36554	1269600000	180	9.22423e-13	0	1.4946	20.0477	Q5HLI4	Q5HLI4
25.5518	25.4409	25.0836	24.7341	24.9255	26.077	25.1306	25.5344	25.1012	28.041	28.0629	28.0294	28.3753	28.3579	28.3948	28.1279	28.0624	28.1472				+	S_P	5	5	5	40	40	40	24547	0	27469	4784500000	259	9.60002e-13	0	2.89107	19.9958	Q5HL49	Q5HL49
29.9532	30.097	30.0672	29.9683	30.0103	29.9295	29.9044	29.9323	29.8226	29.2491	29.2752	29.244	29.2259	29.2242	29.2214	29.0732	29.0885	29.0751				+	S_P	21	21	21	573	573	573	49707	0	32331	18866000000	1028	1.05111e-12	0	-0.778664	-19.8785	Q5HQJ9	Q5HQJ9
29.1393	29.1487	29.092	29.0258	29.067	29.0969	28.9735	28.9856	29.0061	28.4232	28.5269	28.4262	28.446	28.4779	28.39	28.3431	28.3059	28.3163				+	S_P	24	24	24	43	43	43	69784	0	2112	10512000000	728	1.08217e-12	0	-0.653262	-19.841	Q5HQG9	Q5HQG9
25.4394	25.32	25.2911	25.7116	25.6937	25.6549	25.5254	25.3578	25.4144	26.7631	26.6846	26.7123	26.6263	26.5507	26.5856	26.731	26.7191	26.771				+	S_P	23	23	23	515	515	515	55524	0	29725	2027500000	296	1.14138e-12	0	1.19284	19.7725	Q5HLJ3	Q5HLJ3
27.3777	27.2151	27.3856	27.1392	27.202	27.1888	27.4045	27.5141	27.3885	26.4518	26.2113	26.2607	26.3083	26.2194	26.1811	26.2864	26.3795	26.3378				+	S_P	8	8	8	219	219	219	33546	0	1843	3128300000	245	1.16845e-12	0	-1.01992	-19.7425	Q5HKJ3	Q5HKJ3
28.1125	28.2711	28.3462	27.9437	27.9147	27.9681	28.2939	28.284	28.2965	29.4244	29.6648	29.6252	29.6256	29.6247	29.685	29.8724	29.9027	29.8731				+	S_P	26	26	26	764	764	764	56359	0	32331	15738000000	1083	1.19694e-12	0	1.54082	19.7116	Q5HQV1	Q5HQV1
28.7902	28.8306	28.8915	29.2335	29.0924	29.1195	29.3067	29.3263	29.3149	30.6231	30.6874	30.5888	30.4977	30.5225	30.4858	30.5849	30.6239	30.6708				+	S_P	15	15	15	777	777	777	20235	0	32331	29740000000	1154	1.26638e-12	0	1.48659	19.6396	Q5HM11	Q5HM11
29.2412	29.16	29.1396	29.2111	29.1767	29.158	29.0459	29.0653	29.0314	29.8382	29.8534	29.804	29.9784	30.0247	29.9826	29.8507	29.8135	29.7997				+	S_P	16	16	16	675	675	675	34985	0	32331	19705000000	731	1.32432e-12	0	0.746251	19.5826	Q5HM25	Q5HM25
24.2831	24.2891	24.2495	24.3821	24.41	24.4603	24.3019	24.1425	24.2681	22.69	23.2334	22.6164	22.714	22.8673	22.6885	22.7717	22.4346	22.5716				+	S_P	6	6	6	507	507	507	15979	0	22023	298510000	88	1.50877e-12	0	-1.57767	-19.4174	Q5HM80	Q5HM80
25.0251	25.323	25.2544	25.3689	25.3976	25.552	25.2554	25.0552	25.172	26.3146	26.4795	26.4519	26.5606	26.4882	26.4598	26.4236	26.3831	26.4027				+	S_P	27	27	27	429	429	429	80815	0	32331	1742800000	370	1.56294e-12	0	1.17339	19.3729	Q5HMF2	Q5HMF2
26.956	26.5377	26.6338	26.7992	26.5249	26.6371	26.846	27.0356	26.9324	29.3713	29.1861	29.0961	28.5639	28.5894	28.6891	29.0394	29.0479	29.1036				+	S_P	4	4	4	515	515	515	14646	0	19882	8642400000	239	1.59044e-12	0	2.19823	19.3509	Q5HM32	Q5HM32
30.1246	30.4427	30.4774	30.456	30.3722	30.3038	30.3184	30.4141	30.4879	29.1628	29.5184	29.3289	29.436	29.4587	29.4271	29.3892	29.3369	29.4026				+	S_P	11	11	11	747	747	747	18423	0	32331	24548000000	1716	1.59076e-12	0	-0.992969	-19.3507	Q5HNJ5	Q5HNJ5
25.9965	25.9769	26.2445	25.5401	25.5882	26.1498	25.6766	25.7476	26.0027	27.4558	27.4633	27.5823	27.7058	27.6676	27.6952	27.6119	27.5682	27.6499				+	S_P	17	17	17	389	389	389	68934	0	28434	3656100000	331	1.65453e-12	0	1.7197	19.3013	Q5HR34	Q5HR34
26.8322	27.0898	27.1177	26.9496	27.0605	26.8972	27.0865	26.9673	27.0565	27.7715	27.8257	27.8453	27.8957	27.827	27.8934	27.7428	27.6562	27.7909				+	S_P	21	21	21	605	605	605	40374	0	32331	4900000000	486	1.73514e-12	0	0.799005	19.2417	Q5HMD8	Q5HMD8
26.3829	26.6345	26.5047	26.6414	26.6636	26.6242	26.5425	26.5211	26.4704	27.5513	27.4307	27.4159	27.5207	27.4741	27.5134	27.3334	27.2953	27.2845				+	S_P	13	13	13	722	722	722	32424	0	23539	3581100000	412	2.13806e-12	0	0.870439	18.982	Q5HLD1	Q5HLD1
26.1532	26.2739	26.2513	26.2234	26.2577	26.0572	25.9216	26.0132	25.9202	24.501	24.5339	24.525	24.4356	24.3892	24.7095	23.9478	24.1275	24.2447				+	S_P	10	10	10	582	582	582	25298	0	14808	995980000	160	2.17745e-12	0	-1.7397	-18.9594	Q5HQX3	Q5HQX3
27.106	27.0704	27.1215	26.7813	26.7358	26.6982	27.6935	27.7453	27.6963	24.1228	23.6937	24.1392	24.2292	23.9645	24.0012	24.2305	24.2631	24.5139				+	S_P	15	15	15	663	663	663	37108	0	12014	1809200000	241	2.26631e-12	0	-3.05446	-18.9101	Q5HNL7	Q5HNL7
29.4666	29.3225	29.3663	29.6708	29.7059	29.6388	29.0278	28.983	28.8495	27.0724	26.8237	26.8955	27.2943	27.2121	27.2337	26.8529	26.9172	26.8868				+	S_P	40	40	40	629	629	629	25561	0	20549	8321500000	663	2.36265e-12	0	-2.31584	-18.8589	Q5HKE8	Q5HKE8
26.9734	26.9013	26.8861	26.5061	26.6351	26.5008	27.123	27.2401	27.0757	29.0265	29.1438	29.0767	28.894	28.859	28.9215	29.3673	29.4305	29.4855				+	S_P	20	20	20	531	531	531	62084	0	32331	10253000000	768	2.39767e-12	0	2.26259	18.8408	Q5HLW1	Q5HLW1
22.0602	21.9942	22.0371	22.2772		22.1927	21.8922	22.111	21.9409	23.4147	23.2585	23.2724	23.3733	23.0677	23.3494	23.49	23.2531	23.4438				+	S_P	11	11	11	221	221	221	70421	0	36863	193690000	99	2.54293e-12	0	1.26157	20.2999	Q5HNY6	Q5HNY6
27.1674	27.252	27.3799	27.6845	27.6256	27.5538	27.2635	27.1054	27.4124	25.1361	25.697	25.3202	25.8201	25.4464	25.3429	25.1643	25.1901	25.1251				+	S_P	4	4	4	328	328	328	13252	0	23517	2246700000	78	2.68175e-12	0	-2.02246	-18.7038	Q5HM87	Q5HM87
27.7763	27.9163	27.9828	27.3661	27.3544	27.2572	27.6859	27.6993	27.6536	29.2462	29.4028	29.2818	29.1897	29.226	29.2367	29.2363	29.2957	29.2718				+	S_P	4	4	4	507	507	507	80902	0	17801	11257000000	209	2.74072e-12	0	1.6328	18.6773	Q5HM07	Q5HM07
25.7758	25.5465	25.7019	25.8623	25.8222	25.9336	25.8782	25.8056	25.7486	26.6312	27.0227	26.949	27.0505	27.0909	27.166	26.9966	26.9627	26.8734				+	S_P	23	23	23	401	401	401	89423	0	31169	2524900000	303	2.84099e-12	0	1.18536	18.6336	Q5HQ35	Q5HQ35
28.329	28.474	28.4134	28.6789	28.7064	28.592	28.2437	28.2567	28.2361	27.1923	27.1128	27.0654	27.1583	27.1915	27.1671	26.938	26.9347	26.8983				+	S_P	33	33	33	526	526	526	76312	0	32331	5487000000	784	3.28032e-12	0	-1.36354	-18.4596	Q5HLB1	Q5HLB1
30.0229	29.832	29.7307	29.2954	29.28	29.2819	29.6756	29.561	29.6031	31.5389	31.6486	31.6033	31.6513	31.7462	31.7012	31.3257	31.3221	31.2841				+	S_P	9	9	9	803	803	803	1265	0	2358	55503000000	1234	3.43551e-12	0	1.94873	18.404	Q5HRL2	Q5HRL2
24.888	24.8691	24.848	25.252	25.1326	25.2062	25.0118	24.8514	24.8666	26.0731	26.2167	26.1531	26.3193	26.2293	26.3042	26.1317	26.1712	26.0014				+	S_P	10	10	10	33	33	33	40177	0	10449	1428800000	149	3.5902e-12	0	1.18603	18.3511	Q5HQ36	Q5HQ36
27.9572	27.8596	27.6798	27.9114	27.9454	27.8878	27.9766	27.948	27.9064	28.748	28.87	28.8711	29.1167	29.0966	29.1135	29.1896	29.1618	29.2005				+	S_P	8	8	8	505	505	505	22319	0	22861	10794000000	507	4.02766e-12	0	1.14397	18.2138	Q5HLV8	Q5HLV8
26.2115	26.1774	26.0417	26.0301	26.0713	25.9835	26.3858	26.374	26.4185	27.2441	27.2809	27.1837	27.3737	27.3388	27.387	27.4059	27.431	27.4469				+	S_P	16	16	16	384	384	384	6077	0	30247	3490800000	406	4.46755e-12	0	1.15535	18.0909	Q5HPW5	Q5HPW5
22.2194	22.0681	21.8452	22.1444	22.2211	22.6156	21.9073	21.7362	21.7784	23.9061	24.1973	24.0466	24.1074	24.1926	24.1106	23.7419	24.0001	23.7922				+	S_P	11	11	11	167	167	167	70296	0	39946	291200000	78	4.59098e-12	0	1.95101	18.0587	Q5HL04	Q5HL04
26.6699	26.6303	26.5979	26.7397	26.6147	26.6461	26.4788	26.2015	26.4131	27.5971	27.5467	27.5677	27.6373	27.6219	27.5073	27.6047	27.5422	27.5808				+	S_P	21	21	21	471	471	471	60516	0	25775	4054400000	383	4.60828e-12	0	1.02374	18.0542	Q5HPF0	Q5HPF0
29.4286	29.4669	29.4167	29.2853	29.2128	29.3166	29.5044	29.462	29.4974	28.5121	28.6132	28.5465	28.5691	28.6005	28.5969	28.6478	28.7319	28.7488				+	S_P	51	51	51	648	648	648	11155	0	32331	12317000000	1283	4.84037e-12	0	-0.780404	-17.9963	Q5HKG4	Q5HKG4
26.7834	26.6634	26.6363	27.002	26.9892	26.9078	26.6348	26.6557	26.552	25.6339	25.3422	25.3438	25.6186	25.6361	25.5677	25.5778	25.5443	25.5592				+	S_P	4	4	4	18	18	18	27318	0	78372	1998000000	226	4.84747e-12	0	-1.22232	-17.9946	Q5HKD7	Q5HKD7
29.0701	29.124	29.1789	28.8357	28.8062	28.8247	29.4691	29.3783	29.3831	27.5558	27.4624	27.5233	27.4317	27.3931	27.4281	27.6391	27.5869	27.5847				+	S_P	22	22	22	583	583	583	45241	0	32331	8553700000	752	5.90643e-12	0	-1.60723	-17.7634	Q5HMB0	Q5HMB0
24.8469	24.8669	24.7231	25.031	24.9819	24.8653	24.6671	24.5722	24.6489	26.1091	25.9817	25.9778	26.0491	26.013	25.9987	25.9455	25.7728	25.7557				+	S_P	13	13	13	203	203	203	84397	0	81238	1255900000	235	6.38384e-12	0	1.15556	17.6732	Q5HNR4	Q5HNR4
27.7383	27.7454	27.6433	27.8121	27.8022	27.7645	27.6557	27.6438	27.6933	28.2074	28.3813	28.3258	28.4004	28.5408	28.4676	28.4236	28.4653	28.3947				+	S_P	38	38	38	648	648	648	77443	0	32331	7363300000	917	6.72003e-12	0	0.678713	17.6138	Q5HPR7	Q5HPR7
25.5763	25.7109	25.582	26.1444	26.017	25.7679	25.7306	25.7292	25.5739	22.2198	22.7351	23.2164	22.8939	22.8156	23.3331	23.4386	23.1282	22.2102				+	S_P	10	10	10	548	548	548	26896	0	62741	665230000	126	6.88912e-12	0	-2.87126	-17.5852	Q5HKU6	Q5HKU6
24.1152	24.5931	24.5274	23.9184	24.3003	24.364	24.3544	24.3453	24.642	25.7538	25.8639	25.9963	25.7917	25.7339	25.8052	26.0322	25.9944	26.0722				+	S_P	11	11	11	597	597	597	31317	0	10567	1105400000	161	7.05728e-12	0	1.54261	17.5574	Q5HQI8	Q5HQI8
27.1433	27.2436	27.2052	27.2069	27.2058	27.2819	27.3244	27.2992	27.2922	27.6218	27.7446	27.6562	27.6518	27.7112	27.6678	27.6808	27.6164	27.6337				+	S_P	38	38	38	457	457	457	11741	0	32331	4673500000	674	8.00451e-12	0	0.420197	17.413	Q5HPY8	Q5HPY8
25.4023	24.8865	24.9248	25.2321	25.3047	25.1957	24.9294	25.048	25.065	26.3755	26.472	26.5539	26.4439	26.5037	26.4728	26.3123	26.2513	26.1703				+	S_P	26	26	26	42	42	42	74469	0	17512	1660700000	321	8.95842e-12	0	1.28524	17.2848	Q5HPI6	Q5HPI6
29.0005	28.7757	28.7135	28.9099	28.8152	28.8906	28.7332	28.6721	28.7172	27.8397	27.7843	27.9632	28.0182	27.9748	27.9273	27.7521	27.7044	27.6927				+	S_P	21	21	21	579	579	579	56325	0	25632	8105700000	552	9.07967e-12	0	-0.952354	-17.2695	Q5HPP1	Q5HPP1
29.2715	29.2864	29.3448	29.4218	29.3429	29.4518	29.4844	29.564	29.4912	28.7589	28.7071	28.7217	28.6594	28.6728	28.7128	28.8079	28.8137	28.811				+	S_P	17	17	17	804	804	804	33221	0	32331	13500000000	1063	1.07439e-11	0	-0.665944	-17.0796	Q5HQJ3	Q5HQJ3
27.9961	28.0673	27.9277	28.1118	28.3119	28.2442	28.1662	28.1555	28.1385	26.4552	26.7601	26.5895	26.8327	27.0149	27.0596	26.5622	26.5183	26.5696				+	S_P	11	11	11	83	83	83	19194	0	32331	4471900000	315	1.16901e-11	0	-1.41746	-16.9851	Q5HKN0	Q5HKN0
28.4065	28.4222	28.2883	28.3553	28.2611	28.2123	28.7129	28.7284	28.5346	29.6913	29.7881	29.7355	29.7844	29.7202	29.6638	30.0686	30.0056	30.0583				+	S_P	17	17	17	858	858	858	33151	0	3224	18030000000	903	1.25382e-11	0	1.39934	16.907	Q5HRP1	Q5HRP1
27.5359	27.5541	27.578	27.1039	27.1083	27.1153	27.5983	27.6263	27.6579	25.6302	25.8514	25.8241	25.7068	25.8543	25.7386	25.5182	25.3337	25.3391				+	S_P	6	6	6	456	456	456	19541	0	99655	2520900000	134	1.3747e-11	0	-1.78684	-16.8049	Q5HQE9	Q5HQE9
27.8714	28.0163	27.8931	28.3673	28.2268	28.3301	27.8771	27.825	27.9761	26.7539	26.7374	26.7758	26.8383	26.8574	26.9447	26.8099	26.8046	26.7308				+	S_P	23	23	23	748	748	748	39639	0	19508	4383300000	512	1.39017e-11	0	-1.2367	-16.7926	Q5HP19	Q5HP19
25.7185	25.6137	25.663	25.751	25.5255	25.7033	25.5462	25.424	25.5524	24.4554	24.4694	24.5803	24.2093	24.3599	23.9858	24.495	24.236	24.0394				+	S_P	13	13	13	526	526	526	43076	0	65886	753240000	152	1.75182e-11	0	-1.29634	-16.5387	Q5HP85	Q5HP85
26.4484	26.5083	26.5119	25.9874	25.759	26.019	26.7217	26.6935	26.6812	28.5897	28.4814	28.463	28.2878	28.2883	28.2658	28.5249	28.5301	28.5361				+	S_P	15	15	15	67	67	67	40069	0	32331	6312300000	699	1.88004e-11	0	2.07075	16.4618	Q5HKJ8	Q5HKJ8
30.5292	30.3997	30.2921	30.5848	30.615	30.4037	30.4197	30.4308	30.4153	31.0947	31.1102	31.1213	31.0999	31.0554	31.0521	31.2173	31.2475	31.1798				+	S_P	28	28	28	819	819	819	51556	0	32331	49918000000	1781	1.90037e-11	0	0.676426	16.4501	Q5HMB9	Q5HMB9
24.375	24.588	24.5286	24.6913	24.7883	25.0197	24.6288	24.6857	24.8885	25.7108	26.1685	26.0974	25.9292	26.0411	25.9382	25.9634	25.8822	25.961				+	S_P	9	9	9	314	314	314	4082	0	21128	1234300000	180	1.93711e-11	0	1.27756	16.4293	Q5HPY9	Q5HPY9
22.7493	22.6628	22.6765	22.5924	22.6884	22.5141	22.6965	22.8921	22.7857	23.3467	23.6823	23.6867	23.7401	23.7037	23.8783	23.8254	23.6871	23.7325				+	S_P	7	7	7	42	42	42	25719	0	33216	270690000	80	2.05759e-11	0	1.00275	16.364	Q5HRJ4	Q5HRJ4
23.4859	23.4573	23.4117	23.4929	23.278	23.3389	23.3381	23.3911	23.5873	24.1555	24.2642	24.1559	24.0224	24.1642	24.0165	24.1776	24.2415	24.2991				+	S_P	14	14	14	685	685	685	3897	0	15125	388000000	153	2.0639e-11	0	0.746189	16.3607	Q5HLP8	Q5HLP8
27.3295	27.151	27.1964	26.7478	26.8283	26.827	27.4854	27.5507	27.4789	29.271	29.2956	29.2831	29.2472	29.2032	29.1806	29.7588	29.7493	29.8418				+	S_P	19	19	19	87	87	87	27367	0	32331	12353000000	684	2.1832e-11	0	2.2484	16.3001	Q5HQV2	Q5HQV2
26.661	26.6855	26.7085	26.13	26.258	26.129	26.7516	26.7938	26.7329	28.4708	28.3899	28.3457	28.1128	28.0472	28.0744	28.3066	28.3729	28.4332				+	S_P	5	5	5	504	504	504	13896	0	16239	5837200000	222	2.43585e-11	0	1.74482	16.1826	Q5HM24	Q5HM24
25.7309	25.6616	25.7147	26.1088	26.1189	26.0916	25.5979	25.6328	25.5081	24.5609	24.3078	24.2999	24.4221	24.3293	24.3751	24.3272	24.1077	24.226				+	S_P	12	12	12	562	562	562	32898	0	10039	843970000	130	2.44777e-11	0	-1.4677	-16.1774	Q5HLT1	Q5HLT1
25.0785	25.1563	25.185	25.5083	25.3403	25.4304	25.1055	25.2063	25.0972	23.7448	23.8549	23.6164	24.1193	23.8878	24.1266	23.5534	23.5663	23.7895				+	S_P	8	8	8	497	497	497	20289	0	52593	573610000	136	2.59304e-11	0	-1.42764	-16.1159	Q5HKI3	Q5HKI3
29.9143	29.9093	29.9684	29.4305	29.4787	29.4015	29.9286	29.8713	29.8738	28.3902	28.3654	28.3689	28.1837	28.1432	28.1841	28.4864	28.3803	28.3751				+	S_P	19	19	18	793	793	769	37551	0	32331	13637000000	889	2.65219e-11	0	-1.43321	-16.0918	Q5HKJ4	Q5HKJ4
26.5163	26.2986	26.4248	25.9843	26.0427	25.8685	26.0639	26.1211	25.9228	24.1789	23.8514	24.0597	24.598	24.5506	24.6104	24.2577	24.3627	24.2508				+	S_P	6	6	6	443	443	443	20043	0	43983	992290000	70	2.67543e-11	0	-1.83588	-16.0826	Q5HPB3	Q5HPB3
24.3699	24.5353	24.374	24.5543	24.6477	24.4666	24.2159	24.314	24.1723	25.4042	25.3118	25.4128	25.3217	25.4692	25.3513	25.47	25.1979	25.3985				+	S_P	11	11	11	428	428	428	4284	0	59348	850150000	145	2.85746e-11	0	0.965237	16.0127	Q5HLW6	Q5HLW6
24.6414	24.7756	24.7993	24.5875	24.713	24.7717	24.5747	24.5726	24.5595	23.8621	23.6017	23.8178	23.802	23.7844	23.9258	23.5647	23.5117	23.6218				+	S_P	11	11	11	571	571	571	30696	0	76115	456000000	152	3.0163e-11	0	-0.944804	-15.9554	Q5HQ62	Q5HQ62
28.1834	28.1061	28.1062	28.5121	28.4023	28.2401	28.2309	28.1196	28.1457	27.2018	27.3043	27.2103	27.4279	27.4321	27.4543	27.3071	27.3142	27.3036				+	S_P	18	18	18	687	687	687	27135	0	30833	5507900000	534	3.14282e-11	0	-0.89898	-15.9121	Q5HK18	Q5HK18
26.5808	26.6217	26.5321	26.8185	26.6734	26.6792	26.5856	26.5642	26.6362	25.5173	25.6283	25.5428	25.887	25.924	25.8648	25.6676	25.6832	25.5744				+	S_P	7	7	7	651	651	651	19497	0	93059	1794000000	180	3.43802e-11	0	-0.933592	-15.8177	Q5HQS0	Q5HQS0
26.7475	26.7679	26.8638	27.1411	27.2276	27.2291	26.6074	26.5836	26.5823	24.8723	24.8799	24.8322	25.2464	25.3458	25.2472	25.1788	25.1901	25.2008				+	S_P	4	4	4	399	399	399	1822	0	42135	1733500000	240	3.61156e-11	0	-1.75076	-15.7662	Q5HPN6	Q5HPN6
26.1326	26.2618	26.2845	26.3232	26.2658	26.4281	26.4637	26.4483	26.3729	25.5959	25.5329	25.4269	25.1869	25.3168	25.2113	25.1911	25.3644	25.1843				+	S_P	16	16	16	68	68	68	4042	0	10328	1371700000	183	3.90339e-11	0	-0.996701	-15.6852	Q5HP12	Q5HP12
26.8248	26.867	26.8247	27.0109	27.0955	26.9581	26.6716	26.6577	26.7032	25.3167	25.2282	25.2234	25.6601	25.7248	25.6532	25.2013	25.0924	25.3287				+	S_P	4	4	4	591	591	591	1029	0	11518	1791000000	127	4.0166e-11	0	-1.46496	-15.6555	Q5HLA5	Q5HLA5
26.417	26.2613	26.3737	26.4667	26.4149	26.6998	26.4388	26.5745	26.5517	28.3258	28.6434	28.523	28.242	28.2311	28.2177	27.812	27.8596	27.8014				+	S_P	9	9	9	50	50	50	15603	0	1332	5365700000	324	4.23833e-11	0	1.71754	15.5997	Q5HM18	Q5HM18
28.6716	28.6085	28.6799	28.3013	28.243	28.2679	28.5033	28.5687	28.6782	27.2747	27.6132	27.4701	27.3334	27.325	27.314	27.4299	27.473	27.4205				+	S_P	17	17	17	685	685	685	46004	0	18235	6298100000	450	4.56031e-11	0	-1.09653	-15.5241	Q5HQQ0	Q5HQQ0
28.6485	28.8655	28.8612	28.9165	28.649	28.4859	28.9536	28.8114	28.895	29.6307	29.6315	29.8156	30.0022	29.9317	29.8906	29.8416	29.9851	29.8984				+	S_P	10	10	10	808	808	808	18697	0	24691	18282000000	578	5.78009e-11	0	1.06009	15.2814	Q5HN59	Q5HN59
28.8032	28.8077	28.5694	28.1519	28.2326	28.3391	28.6916	28.9073	28.8521	30.0367	30.01	29.9987	30.0674	30.0706	30.0869	30.0868	30.1658	30.1057				+	S_P	12	12	12	772	772	772	16335	0	32331	20179000000	546	6.14347e-11	0	1.47485	15.2196	Q5HM31	Q5HM31
25.2145	25.0964	25.0476	25.0541	25.0544	24.866	24.9701	24.8619	25	25.7831	25.5477	25.6494	25.7639	25.7418	25.7501	25.8287	25.787	25.8245				+	S_P	8	8	8	575	575	575	24093	0	77798	1162000000	143	6.30374e-11	0	0.723468	15.1935	Q5HPY1	Q5HPY1
25.2478	25.0671	24.9458	25.2111	25.1406	25.2012	24.9747	25.0289	25.0542	24.4138	24.5143	24.4321	24.5195	24.495	24.434	24.4037	24.3758	24.2779				+	S_P	23	23	23	40	40	40	83999	0	98012	659530000	241	6.73559e-11	0	-0.66726	-15.1266	Q5HQF5	Q5HQF5
22.984	22.9822	22.8776	22.8793	22.8997	22.6241	22.8609	22.9421	22.7648	23.784	23.6731	23.6843	23.9509	23.532	23.6452	23.8322	23.8063	23.9178				+	S_P	3	3	3	603	603	603	88669	0	16564	279260000	65	7.10843e-11	0	0.890108	15.0724	Q5HK01	Q5HK01
28.2252	28.3896	28.3106	28.3924	28.4481	28.5184	28.4201	28.5834	28.5671	29.2821	29.2171	29.2767	29.3716	29.414	29.345	29.6319	29.5761	29.6255				+	S_P	7	7	7	641	641	641	12821	0	17102	14708000000	454	7.2775e-11	0	0.987216	15.0488	Q5HM04	Q5HM04
28.0737	28.0916	27.9516	27.4981	27.4511	27.6017	28.1791	28.2321	28.1609	29.5097	29.8825	29.8694	29.8501	29.9045	29.9947	30.4308	30.2352	30.2376				+	S_P	12	12	12	759	759	759	30883	0	14948	19996000000	801	7.53201e-11	0	2.07497	15.0143	Q5HM97	Q5HM97
27.6931	27.8588	27.7785	27.9706	27.9023	27.8975	27.6475	27.7654	27.554	28.9531	29.0317	29.0454	28.9675	29.1064	28.978	28.6273	28.7193	28.6716				+	S_P	10	10	10	673	673	673	11735	0	19317	9465500000	313	8.17065e-11	0	1.11473	14.9331	Q5HRZ5	Q5HRZ5
29.7881	29.2387	29.1822	29.5026	29.5592	29.4741	29.1167	29.0905	28.9518	27.8073	27.5744	27.5677	27.7739	27.7706	27.7462	27.3195	27.2497	27.3038				+	S_P	6	6	6	32	32	32	20674	0	1754	9317700000	330	8.17114e-11	0	-1.75453	-14.933	Q5HM45	Q5HM45
25.3428	25.3748	25.4867	25.5912	25.6114	25.5901	25.3179	25.1823	25.215	24.2005	24.0618	23.9872	23.7873	24.0042	23.9429	23.4446	23.5955	23.4757				+	S_P	9	9	9	379	379	379	32789	0	78993	653760000	177	8.18903e-11	0	-1.57917	-14.9308	Q5HL44	Q5HL44
26.5103	26.5175	26.2742	26.356	26.4579	26.5184	26.597	26.5618	26.5849	27.4507	27.4138	27.2715	27.2391	27.1031	27.125	27.2821	27.2607	27.2257				+	S_P	7	7	7	334	334	334	3767	0	23039	3178100000	254	9.17111e-11	0	0.777062	14.8184	Q5HLF5	Q5HLF5
24.8227	25.0625	24.8886	24.6974	24.9526	24.7105	24.6567	24.6891	24.5409	25.7387	25.5553	25.5898	25.7361	25.6552	25.8219	25.6952	25.7883	25.7803				+	S_P	11	11	11	271	271	271	36495	0	29621	1115000000	186	9.31989e-11	0	0.926655	14.8024	Q5HN96	Q5HN96
27.4236	27.3999	27.3428	27.8529	27.9033	27.7446	27.4809	27.5315	27.2982	28.9504	28.5874	28.6927	28.9134	28.8836	28.7363	28.8089	28.7678	28.8426				+	S_P	3	3	3	506	506	506	97787	0	84463	8720800000	242	9.46263e-11	0	1.24504	14.7874	Q5HMA2	Q5HMA2
26.5103	26.5766	26.5818	26.5819	26.3412	26.3563	26.6406	26.4168	26.4568	27.5112	27.3505	27.4386	27.8155	27.7908	27.8762	27.4886	27.4932	27.4584				+	S_P	6	6	6	567	567	567	17497	0	14814	4099700000	268	9.83493e-11	0	1.08453	14.7493	Q5HLW0	Q5HLW0
26.2082	26.0162	26.0625	25.8783	25.9365	26.0597	26.1309	26.1283	26.1814	25.4986	25.2887	25.0912	25.3523	25.3059	25.3091	25.2852	25.2488	25.3963				+	S_P	10	10	10	342	342	342	33109	0	61849	1258100000	140	1.11567e-10	0	-0.758444	-14.6255	Q5HL87	Q5HL87
26.0205	25.8386	25.8945	25.2728	25.2289	25.2411	25.7032	25.7814	25.7597	27.3484	27.0125	27.0769	27.4544	27.4213	27.478	27.3444	27.4105	27.3213				+	S_P	10	10	10	752	752	752	14915	0	27452	2944100000	272	1.26146e-10	0	1.6808	14.5058	Q5HLW2	Q5HLW2
25.9969	26.0071	25.8659	26.1769	26.2572	26.4089	25.8669	25.7837	25.944	24.3202	24.46	24.427	24.9308	24.8908	24.7012	24.568	24.5106	24.7291				+	S_P	15	15	15	503	503	503	3639	0	12471	998210000	274	1.35411e-10	0	-1.41886	-14.4371	Q5HPN9	Q5HPN9
23.3961	23.5546	23.6629	23.6031	23.5635	23.5886	23.8327	23.7687	23.9248	24.4779	24.5303	24.6798	24.8802	24.9298	24.8617	24.8927	24.8302	24.7984				+	S_P	6	6	6	714	714	714	17109	0	68771	540520000	113	1.37381e-10	0	1.10957	14.4231	Q5HQP9	Q5HQP9
25.1969	25.4877	25.4011	25.2764	25.4233	25.3793	25.3314	25.0353	24.9989	26.0021	26.2019	26.2316	26.2491	26.2772	26.3603	26.2258	26.2281	26.2298				+	S_P	29	29	29	463	463	463	75077	0	16408	1515300000	384	1.42758e-10	0	0.941747	14.386	Q5HN30	Q5HN30
28.2409	28.2661	28.1926	28.4262	28.4633	28.3629	28.2266	28.295	28.2605	28.8448	28.8604	28.8735	28.9816	28.9939	28.9153	29.0941	29.0663	29.1126				+	S_P	28	28	28	614	614	614	56369	0	32331	11122000000	849	1.43984e-10	0	0.667633	14.3778	Q5HRM5	Q5HRM5
26.4997	26.5506	26.5366	26.6671	26.7316	26.6315	26.6424	26.6176	26.5767	27.1052	26.9908	27.0268	26.9549	27.0264	27.0779	27.1219	27.1397	27.084				+	S_P	8	8	8	417	417	417	20269	0	97932	3014800000	199	1.67107e-10	0	0.452622	14.2348	Q5HNM3	Q5HNM3
29.8815	30.049	30.0096	29.3992	29.3879	29.4375	30.0695	30.073	29.9531	31.3175	31.3293	31.2921	31.2437	31.2447	31.2613	31.5287	31.4544	31.5267				+	S_P	38	38	38	766	766	766	76876	0	32331	50593000000	1912	1.6897e-10	0	1.54869	14.2242	Q5HRK5	Q5HRK5
27.1822	27.0642	27.0356	26.6831	26.909	26.6331	27.3277	27.2386	27.2211	28.7221	28.4526	28.501	28.2368	28.2138	28.2809	28.5322	28.5131	28.5539				+	S_P	8	8	8	446	446	446	13718	0	1718	6678900000	229	1.75033e-10	0	1.41243	14.1906	Q5HM23	Q5HM23
25.3424	25.2225	25.0331	25.1719	25.2282	25.1373	25.2009	25.0275	24.9805	25.9294	25.9496	25.9878	25.8704	25.688	25.7945	25.7876	25.9686	25.8898				+	S_P	15	15	15	446	446	446	46845	0	16364	1284200000	213	1.79403e-10	0	0.724613	14.1671	Q5HN55	Q5HN55
25.8304	25.6174	25.4084	25.2579	25.2679	25.1561	25.2145	25.2231	25.3357	26.6312	26.5056	26.6393	26.4124	26.3867	26.3917	26.6641	26.6139	26.5759				+	S_P	24	24	24	464	464	464	69804	0	20752	1867700000	374	1.91406e-10	0	1.16771	14.1056	Q5HS35	Q5HS35
25.9702	25.723	25.7277	25.8703	25.9591	25.5191	25.8075	25.8495	25.5873	26.8783	26.6228	26.6501	26.8146	26.8647	26.7528	27.064	27.064	27.0427				+	S_P	9	9	9	581	581	581	16504	0	17009	2358700000	186	1.92008e-10	0	1.08224	14.1026	Q5HK14	Q5HK14
22.1472	22.7736	22.387	22.9587		22.6972	22.0266	22.1346	21.7726	24.7287	24.63	24.6815	24.4971	24.4667	24.4336	24.4932	24.4178	24.3604				+	S_P	8	8	8	632	632	632	24347	0	4416	407740000	115	2.01172e-10	0	2.16103	14.9622	Q5HR22	Q5HR22
22.3347	22.0411	22.1189	22.6692	22.552	22.7547	22.2676	22.2873	22.168	23.5863	23.5048	23.4394	23.6253	23.6592	23.6494	23.7936	23.6862	23.7287				+	S_P	6	6	6	372	372	372	24109	0	8337	246250000	85	2.04578e-10	0	1.2755	14.0426	Q5HLM6	Q5HLM6
23.2449	23.2741	23.2901	23.7192	23.5748	23.4985	23.4268	23.4538	23.3174	22.6307	22.5197	22.5305	22.5192	22.7338	22.5386	22.6052	22.5827	22.6963				+	S_P	4	4	4	314	314	314	17784	0	22585	198770000	74	2.06006e-10	0	-0.82698	-14.036	Q5HRN1	Q5HRN1
24.74	24.5255	24.6768	24.1197	23.9501	24.2623	24.7297	24.6215	24.553	25.9104	25.8318	25.8457	25.9196	25.8498	25.9642	26.0553	26.26	26.1843				+	S_P	10	10	10	74	74	74	24549	0	66986	1203900000	164	2.12717e-10	0	1.51584	14.0058	Q5HL92	Q5HL92
26.5258	26.4073	26.2697	26.4812	26.5799	26.6432	26.2705	26.3969	26.3065	27.1401	26.983	27.1198	27.1781	27.1376	27.1856	27.093	27.1403	27.1268				+	S_P	20	20	20	699	699	699	40672	0	25972	3090500000	500	2.17197e-10	0	0.691488	13.9861	Q5HRZ8	Q5HRZ8
26.9691	26.9686	26.8615	26.64	26.6576	26.6768	26.8869	27.0083	26.8463	27.8526	27.9502	27.8345	27.5599	27.5788	27.6179	27.7852	27.8495	27.8365				+	S_P	19	19	19	586	586	586	49447	0	20647	4582200000	356	2.43221e-10	0	0.927786	13.88	Q5HP89	Q5HP89
25.9118	25.7998	25.8852	26.0056	25.849	25.9101	25.3968	25.6756	25.5133	26.8764	26.6539	26.7218	26.7829	26.924	26.9773	26.9776	26.9255	27.0042				+	S_P	2	2	2	181	181	181	93407	0	4789	2303700000	56	2.47864e-10	0	1.0996	13.8623	Q5HNW1	Q5HNW1
23.4568	23.8378	23.4356	23.968	23.9636	23.771	23.5136	23.2888	23.7317	24.6838	25.0314	24.9375	25.2641	25.1919	25.2054	25.0524	25.0371	25.054				+	S_P	10	10	10	327	327	327	42184	0	14023	636240000	127	2.54622e-10	0	1.38785	13.8372	Q5HPX3	Q5HPX3
27.2473	27.4202	27.4129	27.1925	27.1683	27.302	27.84	27.891	27.7681	28.9961	28.7805	28.8061	28.8174	28.841	28.8383	29.06	29.0986	29.086				+	S_P	13	13	13	619	619	619	25027	0	11702	9793900000	641	2.56237e-10	0	1.45352	13.8313	Q5HRL4	Q5HRL4
27.4406	27.3225	27.2925	27.6998	27.6828	27.5419	27.2329	27.2223	27.2503	26.5045	26.3325	26.3012	26.4098	26.4041	26.4443	26.2987	26.1159	26.0998				+	S_P	8	8	8	149	149	149	63765	0	10149	2872800000	280	2.64797e-10	0	-1.08608	-13.8007	Q5HM40	Q5HM40
27.206	27.1977	27.0533	26.9939	27.105	26.8889	27.6792	27.9374	27.7485	29.1496	29.0467	29.0195	29	29.0702	28.983	29.2264	29.1985	29.2525				+	S_P	5	5	5	442	442	442	13295	0	2357	10062000000	300	2.65652e-10	0	1.79295	13.7977	Q5HM15	Q5HM15
22.8398	24.3244	23.4821	24.3693	24.002	24.0503	23.3924	23.1488	23.2322	26.4752	26.2172	26.2023	26.3135	26.2053	26.3981	26.0668	26.1063	26.2745				+	S_P	13	13	13	367	367	367	44368	0	93736	1323300000	176	2.73014e-10	0	2.602	13.7722	Q5HL01	Q5HL01
26.2983	26.7524	26.7363	26.767	26.978	26.7383	27.3624	26.9103	27.5863	28.4693	28.7578	28.8316	29.0823	29.0053	29.2312	28.9772	28.8135	28.9004				+	S_P	5	5	5	79	79	79	11152	0	97496	8585200000	207	2.9384e-10	0	1.99325	13.7041	Q5HLW3	Q5HLW3
27.4097	27.2185	27.1978	27.2609	27.188	27.2172	27.0765	27.0377	27.098	26.2848	26.3724	26.3671	26.5422	26.6516	26.5597	26.5073	26.4312	26.4348				+	S_P	15	15	15	625	625	625	33153	0	14832	2884300000	380	2.96299e-10	0	-0.728136	-13.6964	Q5HN00	Q5HN00
24.251	24.6785	24.506	24.4661	24.4743	24.4273	24.3791	24.2661	24.211	25.2603	25.0459	25.2126	25.4104	25.3501	25.391	25.5149	25.2968	25.3305				+	S_P	7	7	7	712	712	712	16458	0	11417	822590000	101	3.17071e-10	0	0.905897	13.6338	Q5HNE4	Q5HNE4
27.7245	27.7197	27.6431	27.677	27.7462	27.6462	27.4828	27.5057	27.5452	26.916	27.0466	27.07	27.1077	27.1501	27.0895	26.9131	26.9779	26.9129				+	S_P	41	41	41	567	567	567	10517	0	32331	3922100000	838	3.25672e-10	0	-0.611837	-13.6092	Q5HQW9	Q5HQW9
27.6118	27.3127	27.4122	27.2398	27.1622	27.1457	27.1344	27.1497	27.1004	26.2811	26.0256	26.0786	26.4116	26.3819	26.3742	26.3616	26.2833	26.2373				+	S_P	9	9	9	709	709	709	16053	0	52473	2825300000	316	3.29739e-10	0	-0.981503	-13.5978	Q5HN99	Q5HN99
25.8672	25.8855	25.674	25.8945	25.6239	25.8816	25.9019	25.77	25.8827	24.8846	24.7577	24.932	24.8306	24.7962	24.7829	25.1107	25.1226	25.1924				+	S_P	13	13	13	597	597	597	28633	0	12115	1021300000	257	3.5318e-10	0	-0.885739	-13.5348	Q5HR79;Q5HS18	Q5HR79
21.449	21.7159	22.2485	22.0007	21.9054	22.0789	21.6186	21.7421	21.6847	23.0092	23.4972	23.3469	23.7176	23.5293	23.589	23.3691	23.199	23.1073				+	S_P	4	4	4	229	229	229	25171	0	18415	193490000	47	3.60012e-10	0	1.54676	13.5173	Q5HR20	Q5HR20
23.7196	23.6153	23.5955	23.5284	23.5426	23.605	23.6621	23.615	23.6321	23.1235	23.1715	22.8665	23.2157	22.9553	22.9467	22.9844	23.037	22.957				+	S_P	7	7	7	222	222	222	27709	0	37378	247860000	92	4.03738e-10	0	-0.584234	-13.4128	Q5HNU6	Q5HNU6
28.7625	28.6848	28.9476	29.0877	28.9852	28.9842	28.9697	28.9995	29.0572	29.6342	29.788	29.7253	29.7545	29.7418	29.7059	30.0324	30.0176	29.9406				+	S_P	18	18	18	711	711	711	351	0	32331	18800000000	895	4.20277e-10	0	0.873528	13.3764	Q5HRF7	Q5HRF7
26.8373	26.726	26.7384	26.8397	26.7464	26.7519	26.2448	26.3655	26.3575	25.747	25.5494	25.5222	25.5221	25.4877	25.4759	25.4548	25.4497	25.4439				+	S_P	14	14	14	66	66	66	35523	0	26177	1694500000	373	4.62759e-10	0	-1.10606	-13.2894	Q5HNK1	Q5HNK1
30.8476	30.6438	30.7584	31.1189	31.095	31.0203	30.8633	30.9391	30.9221	32.1583	32.0595	32.02	31.7491	31.6988	31.731	31.8714	31.8875	31.835				+	S_P	20	20	20	777	777	777	3619	0	32331	82987000000	2749	4.95806e-10	0	0.978014	13.2273	Q5HQV4	Q5HQV4
24.5533	24.5298	24.3316	23.9563	24.0245	24.0161	24.2037	23.9176	24.0271	25.6784	25.6372	25.5913	25.5417	25.6348	25.828	25.2271	25.2856	25.431				+	S_P	19	19	19	459	459	459	69999	0	12487	940380000	178	5.34123e-10	0	1.36612	13.1606	Q5HKZ6	Q5HKZ6
24.75	24.8644	24.9554	24.4208	24.7541	24.2027	25.013	24.9042	24.9948	26.126	26.1282	26.1178	26.0742	26.0655	26.2226	26.4124	26.5559	26.5213				+	S_P	19	19	19	575	575	575	48725	0	12935	1482600000	236	5.55573e-10	0	1.48495	13.1254	Q5HPU1	Q5HPU1
24.3184	23.9474	24.0954	24.2575	23.8478	24.1539	24.0772	24.1442	24.2306	25.256	25.0047	25.1521	25.0338	25.0949	25.0606	24.9088	24.8034	24.8735				+	S_P	29	29	29	332	332	332	13753	0	10452	689820000	280	5.5924e-10	0	0.901711	13.1196	Q5HPV7	Q5HPV7
25.4212	25.747	25.5222	25.4278	25.4904	25.1985	25.7475	25.9785	25.8971	26.8754	26.7686	26.7396	26.8909	26.8785	26.8515	27.2166	27.0406	27.1866				+	S_P	12	12	12	551	551	551	36126	0	18614	2407900000	283	5.87022e-10	0	1.33534	13.0764	Q5HPK5	Q5HPK5
24.3244	24.0726	24.4504	24.5782	24.688	24.585	24.2598	24.2978	24.3058	23.3581	23.4668	23.4312	23.266	23.4709	23.4876	23.4509	23.5919	23.5609				+	S_P	7	7	7	416	416	416	26944	0	36089	383600000	91	6.68614e-10	0	-0.941965	-12.9611	Q5HQR7	Q5HQR7
27.7093	27.2856	27.2018	27.4681	27.4951	27.4971	27.2465	27.3252	27.2657	26.5796	26.5492	26.5292	26.707	26.7096	26.6934	26.6171	26.5743	26.6313				+	S_P	21	21	21	535	535	535	52453	0	20646	3225600000	413	7.29278e-10	0	-0.767073	-12.8847	Q5HPT8	Q5HPT8
24.682	23.7378	23.9672	25.0547	24.9882	24.967	25.2115	25.2266	25.1425	27.2798	27.1493	27.1198	27.1083	27.1116	27.0938	27.2559	27.1047	27.2321				+	S_P	12	12	12	405	405	405	37122	0	21674	2510300000	274	7.29523e-10	0	2.38641	12.8844	Q5HM52	Q5HM52
25.1025	25.8726	25.7296	26.3614	26.3329	26.3302	25.9579	25.9199	26.057	23.9091	23.7114	23.6728	23.9929		24.234	23.9156	23.9247	23.7371				+	S_P	7	7	7	587	587	587	12023	0	59476	825730000	83	7.61378e-10	0	-2.07545	-13.608	Q5HM56	Q5HM56
26.3422	26.2853	26.2008	26.4785	26.4102	26.4819	26.0223	26.2365	26.0387	25.0537	25.2786	25.1769	25.3599	25.4433	25.4934	24.9955	25.1556	25.0716				+	S_P	14	14	14	52	52	52	3803	0	82596	1305100000	248	8.13924e-10	0	-1.052	-12.7885	Q5HME8	Q5HME8
23.5718	23.6015	23.4852	23.6477	23.6734	23.5181	23.2855	23.4855	23.531	24.0031	24.1461	24.1758	24.1249	24.2783	24.2375	24.0641	24.204	24.0902				+	S_P	10	10	10	418	418	418	3495	0	45879	392710000	151	8.15935e-10	0	0.613822	12.7864	Q5HN36	Q5HN36
25.5432	25.5558	25.6282	25.4795	25.4817	25.5616	25.1547	25.1688	25.2072	26.1627	26.2949	26.3163	26.2203	26.3954	26.3714	26.2722	26.2117	26.3093				+	S_P	13	13	13	527	527	527	36813	0	16707	1658600000	262	8.26836e-10	0	0.863728	12.7748	Q5HP66	Q5HP66
24.6026	24.5931	24.3878	24.7949	24.6971	24.5797	24.3394	24.2971	24.515	23.6572	23.7602	23.673	23.8385	23.7777	23.8666	23.7844	23.7826	23.7893				+	S_P	11	11	11	575	575	575	27899	0	47767	443610000	177	8.27802e-10	0	-0.764151	-12.7738	Q5HK29	Q5HK29
24.8188	25.0932	24.618	25.0435	25.2693	25.0552	24.6593	24.7436	24.7407	23.9293	23.8506	23.7198	23.9944	23.7994	23.9281	23.725	23.8559	23.8523				+	S_P	8	8	8	51	51	51	27999	0	48306	507660000	129	8.31726e-10	0	-1.04296	-12.7696	Q5HM72	Q5HM72
23.9339	23.441	23.8536	23.847	24.1838	23.9066	23.8382	23.1807	23.7658	25.1244	25.029	25.0954	24.9653	25.1864	25.1413	25.0846	25.1616	24.9044				+	S_P	11	11	11	296	296	296	59999	0	89517	667090000	147	9.05093e-10	0	1.30467	12.6961	Q5HL15	Q5HL15
21.7558	22.8659	23.2862			22.8368	23.0006	23.3844	23.1837	27.2961	26.9543	27.3897	26.3286	26.3295	25.8962	26.949	27.4375	27.2423				+	S_P	9	9	9	495	495	495	23669	0	1622	2141900000	169	9.63344e-10	0	3.96733	14.2919	Q5HLZ9	Q5HLZ9
27.6061	27.5076	27.5522	27.4783	27.4902	27.4036	27.4576	27.441	27.3369	27.9117	27.8827	27.84	27.792	27.7984	27.8337	27.9175	27.8826	27.8809				+	S_P	31	31	31	578	578	578	74752	0	32331	5413900000	639	9.90007e-10	0	0.385092	12.6185	Q5HNM1	Q5HNM1
24.0216	24.2075	23.9735	24.5941	24.4248	24.7279	23.6797	23.8437	23.8363	22.5698	22.2383	22.4727	22.4996	22.6328	22.5217	22.2354	22.095	22.0619				+	S_P	2	2	2	636	636	636	46393	0	8265	256670000	71	1.04288e-09	0	-1.77578	-12.5737	Q5HQ19	Q5HQ19
26.5744	26.4506	26.5347	26.7403	26.8163	26.6885	26.286	26.3981	26.329	25.807	25.6542	25.6435	25.7718	25.7542	25.7624	25.6486	25.6596	25.6157				+	S_P	23	23	23	415	415	415	65649	0	12872	1695000000	315	1.05364e-09	0	-0.833443	-12.5649	Q5HLM7	Q5HLM7
24.8594	25.032	25.0392	24.8694	24.8662	24.5679	24.8252	24.8526	24.751	24.2715	24.1714	24.2207	24.0286	23.9415	24.0019	24.1102	24.0083	23.9293				+	S_P	7	7	7	354	354	354	3011	0	80924	535630000	126	1.25723e-09	0	-0.775523	-12.4137	Q5HP48	Q5HP48
29.0573	28.9383	28.941	28.7081	28.7715	28.7462	28.8721	28.7499	28.7441	28.3488	28.0739	28.1025	27.8824	27.8392	27.8403	28.0265	28.0045	27.9726				+	S_P	15	15	15	457	457	457	42872	0	21535	8588500000	630	1.2697e-09	0	-0.826412	-12.4053	Q5HQA9	Q5HQA9
25.1094	25.0064	25.2567	25.172	24.9992	25.0302	25.0682	25.0444	25.1856	24.397	24.2704	24.4519	24.6004	24.4978	24.5014	24.1294	24.3298	24.2591				+	S_P	10	10	10	375	375	375	47537	0	15669	658340000	213	1.28275e-09	0	-0.714998	-12.3966	Q5HRD7	Q5HRD7
25.0496	25.1864	25.2632	25.373	25.3835	25.5939	25.1457	25.1875	25.2141	24.066	23.8014	23.9132	23.8201	23.875	23.803	23.2597	23.0815	23.2359				+	S_P	8	8	8	347	347	347	27312	0	11431	566350000	150	1.29356e-09	0	-1.61567	-12.3894	Q5HLJ5	Q5HLJ5
28.3846	28.3295	28.3176	28.5204	28.4933	28.53	28.5037	28.5483	28.6028	28.8619	28.8702	28.9357	28.9178	28.92	28.9474	29.015	28.9931	28.9633				+	S_P	26	26	26	577	577	577	63361	0	32331	11132000000	861	1.3642e-09	0	0.46602	12.3443	Q5HQ85	Q5HQ85
28.2209	28.379	28.3433	28.4931	28.4746	28.4545	28.2202	28.2083	28.2792	29.0482	28.9174	28.9694	29.3202	29.2762	29.2701	29.3435	29.3677	29.333				+	S_P	9	9	9	614	614	614	14825	0	1697	13379000000	597	1.38694e-09	0	0.863611	12.3303	Q5HM13	Q5HM13
25.8597	25.9469	25.8661	26.0474	26.131	26.0925	25.9043	25.8673	25.9181	25.3579	25.5566	25.3889	25.226	25.3314	25.3635	25.2068	25.1844	25.3032				+	S_P	17	17	17	471	471	471	51451	0	21201	1244500000	289	1.40517e-09	0	-0.634961	-12.3192	Q5HS36	Q5HS36
21.5989	23.0978	22.2482	21.7102		21.6172	22.4088	23.6967	22.0708	26.2353	25.9626	25.6262	25.4096	25.5891	25.6076	26.1717	26.2559	26.1591				+	S_P	10	10	10	565	565	565	3125	0	98816	969420000	145	1.45749e-09	0	3.58469	12.9867	Q5HL93	Q5HL93
21.9381	22.1705		22.4188	22.3259	22.0662	22.0658	21.5417	22.1483	23.197	24.1777	24.0625	23.956	24.0953	24.2878	23.9635	23.8723	23.8022				+	S_P	5	5	5	369	369	369	20272	0	3605	278770000	66	1.46664e-09	0	1.85053	12.9808	Q5HRT0	Q5HRT0
26.1294	26.3633	26.4061	26.463	26.5086	26.4771	27.089	26.9672	27.1564	24.975	24.8819	25.0114	24.5824	24.7542	24.7458	25.2378	25.1949	24.9757				+	S_P	11	11	11	557	557	557	31432	0	19604	1479200000	257	1.81253e-09	0	-1.68898	-12.1054	Q5HQ25	Q5HQ25
26.4063	26.1915	26.2158	26.4587	26.5225	26.563	25.933	25.7998	25.7274	24.7068	24.628	24.5813	24.9017	24.9901	25.0172	24.6866	24.7467	24.7827				+	S_P	2	2	2	424	424	424	37123	0	98151	1158900000	74	1.854e-09	0	-1.41965	-12.0865	Q5HKX6	Q5HKX6
27.2763	27.3198	27.331	27.8837	27.8297	27.8264	27.5138	27.4934	27.4233	28.5125	28.4283	28.4473	28.64	28.6077	28.6599	28.6069	28.611	28.6291				+	S_P	8	8	8	833	833	833	67108	0	32331	7696000000	345	1.89135e-09	0	1.02725	12.0699	Q5HM17	Q5HM17
26.868	26.6988	26.7558	26.8478	26.9514	26.8261	26.5023	26.565	26.4436	27.9194	27.932	27.9779	28.0406	28.0204	28.0349	27.5436	27.5421	27.6024				+	S_P	18	18	18	258	258	258	99631	0	27145	4574300000	415	1.90584e-09	0	1.12825	12.0635	Q5HRE8	Q5HRE8
27.8144	27.8127	27.9383	27.7017	27.658	27.6863	27.7389	27.6929	27.7507	28.2885	28.2923	28.2506	28.2898	28.3145	28.314	28.0922	28.1497	28.1618				+	S_P	23	23	23	651	651	651	58171	0	32331	7017400000	750	1.93815e-09	0	0.484389	12.0496	Q5HRX1	Q5HRX1
26.8253	26.8743	26.8385	27.5152	27.501	27.4992	27.2273	27.1986	27.2054	28.1802	28.4187	28.3247	28.5121	28.6228	28.625	28.5823	28.5596	28.5453				+	S_P	15	15	15	767	767	767	24022	0	32331	7156900000	584	1.95257e-09	0	1.29844	12.0434	Q5HM20	Q5HM20
28.9813	28.7426	28.6542	28.8887	28.904	28.7824	28.7313	28.6762	28.5894	29.8216	29.5768	29.5273	29.5577	29.5836	29.5967	29.4019	29.3568	29.4021				+	S_P	7	7	7	676	676	676	11293	0	11925	15745000000	436	2.05115e-09	0	0.763824	12.0025	Q5HNQ4	Q5HNQ4
26.6878	26.6396	26.5842	26.8209	26.9986	26.7803	27.006	27.2318	27.142	27.9266	27.9212	27.7392	27.8067	27.8865	27.9387	28.0735	28.2077	28.0626				+	S_P	13	13	13	748	748	748	2363	0	21888	4931900000	404	2.2005e-09	0	1.0746	11.9444	Q5HM75	Q5HM75
27.4689	27.5102	27.5004	27.8523	27.8719	27.923	27.5806	27.6218	27.6236	27.0241	26.8326	26.813	26.9409	26.859	27.0184	26.9214	26.8862	26.8757				+	S_P	14	14	14	72	72	72	31701	0	16105	3831100000	364	2.41222e-09	0	-0.75349	-11.8688	Q5HLR6	Q5HLR6
25.9081	25.8002	25.9271	25.8747	25.7296	25.7775	25.5508	25.4977	25.534	24.8853	24.5483	24.4588	24.7308	24.8963	24.8467	25.0357	24.7244	24.7697				+	S_P	9	9	9	649	649	649	17831	0	43732	936820000	183	2.42018e-09	0	-0.967075	-11.8661	Q5HL63	Q5HL63
24.2107	23.8814	24.0027	23.3558	23.5258	23.2429	24.4998	24.1798	24.181	25.5781	25.8082	25.8555	26.1499	26.1687	26.1632	25.7171	25.6359	25.6304				+	S_P	5	5	5	429	429	429	17644	0	10221	1051400000	158	2.48915e-09	0	1.95857	11.8431	Q5HM88	Q5HM88
22.359	23.4713	22.9035	22.4583	22.4269	22.9939	23.464	23.6156	23.7785	25.53	25.7718	25.6964	25.3916	24.8973	25.389	25.9226	25.9184	25.8239				+	S_P	7	7	7	464	464	464	20944	0	74148	836580000	141	2.52068e-09	0	2.54108	11.8328	Q5HR07	Q5HR07
21.4229	21.4509			22.3799	21.2885	20.8272		20.9256	24.5586	24.6942	24.7231	24.6438	24.8086	24.6944	24.129	24.1693	24.0306				+	S_P	14	14	14	343	343	343	67001	0	17285	364570000	132	2.64364e-09	0	3.11214	14.2284	Q5HP59	Q5HP59
26.2161	25.7045	25.9437	25.744	25.6841	25.4705	25.9129	25.8319	25.8316	24.6072	24.5679	24.5457	23.9839	23.8503	24.1877	24.6837	24.1016	24.5687				+	S_P	11	11	11	477	477	477	37298	0	91742	902660000	212	2.68818e-09	0	-1.47138	-11.7802	Q5HNS7	Q5HNS7
22.0879	22.1243	22.4617	22.2888		22.5223	22.4975	22.3643	22.3077	22.9623	23.394	23.2033	23.314	23.2653	23.499	23.3203	23.4298	23.2319				+	S_P	7	7	7	194	194	194	45795	0	30128	199280000	85	2.79708e-09	0	0.959298	12.3873	Q5HPN4	Q5HPN4
26.6457	26.707	26.5783	26.4629	26.4818	26.4489	26.9038	26.9853	26.8684	27.5442	27.4797	27.5262	27.4176	27.4409	27.4422	27.5418	27.5732	27.4993				+	S_P	9	9	9	496	496	496	28058	0	10934	3834100000	373	2.99149e-09	0	0.820331	11.6932	Q5HKT5	Q5HKT5
25.5173	25.453	25.5902	25.6028	25.7009	25.478	25.4998	25.5573	25.5245	26.0982	25.9131	25.9121	26.0025	26.0216	26.0089	26.2352	26.1063	26.0942				+	S_P	12	12	12	512	512	512	23272	0	71265	1504500000	203	3.00502e-09	0	0.496486	11.6895	Q5HNH8	Q5HNH8
25.226	25.0467	25.1846	25.0149	25.2768	25.212	24.928	24.9143	25.1669	25.8125	25.8485	25.8986	25.8872	25.7213	25.7423	25.6436	25.6481	25.667				+	S_P	29	29	29	506	506	506	83887	0	15643	1196400000	344	3.09973e-09	0	0.655404	11.6644	Q5HN29	Q5HN29
26.197	26.3687	26.276	26.2174	26.2087	26.1493	25.9369	25.9009	26.0139	26.7125	26.8071	26.8482	26.8244	26.7953	26.8614	26.769	26.6991	26.8045				+	S_P	17	17	17	547	547	547	49577	0	15568	2413500000	359	3.12055e-09	0	0.650303	11.659	Q5HNG9	Q5HNG9
21.5512	22.4886	22.2945	22.1407		21.9566		21.0373		24.6722	24.5038	24.5638	24.7152	24.2959	24.3779	24.7515	24.8921	24.5586				+	S_P	14	14	14	292	292	292	58855	0	83317	394070000	111	3.13918e-09	0	2.68084	14.0304	Q5HPP8	Q5HPP8
25.4547	25.6525	25.6797	25.6448	25.7977	25.8256	25.4866	25.6313	25.5499	24.8684	25.0479	24.8979	25.0753	25.1334	25.0654	25.1348	25.0508	24.995				+	S_P	13	13	13	501	501	501	40407	0	10693	1009200000	236	3.47971e-09	0	-0.606025	-11.5711	Q5HNG4	Q5HNG4
28.7673	28.8261	28.9629	28.7751	28.6501	28.677	29.078	29.0407	29.1715	29.8825	29.7994	29.8892	29.6206	29.5619	29.5853	29.8292	29.7877	29.7932				+	S_P	31	31	31	829	829	829	60923	0	32331	18179000000	1569	3.58759e-09	0	0.866691	11.5466	Q5HL32	Q5HL32
25.9783	25.6633	25.9816	25.9156	25.9209	25.9491	25.8827	26.0085	25.8693	26.8913	26.7662	26.7159	26.812	26.7667	26.7743	27.3247	27.2585	27.2706				+	S_P	18	18	18	441	441	441	528	0	24787	2571800000	349	3.93522e-09	0	1.04566	11.4725	Q5HN34	Q5HN34
24.1429	24.1493	24.0951	23.8518	24.1141	24.0268	24.0527	24.1117	23.9085	24.4316	24.5505	24.5501	24.6227	24.6517	24.5815	24.7343	24.7668	24.7139				+	S_P	14	14	14	433	433	433	50986	0	10693	572440000	173	3.97359e-09	0	0.572247	11.4647	Q5HNX0	Q5HNX0
26.6576	26.6342	26.6558	26.5986	26.4684	26.4827	26.894	26.9046	26.7618	27.382	27.4972	27.4985	27.2393	27.3596	27.3709	27.6551	27.6294	27.5719				+	S_P	8	8	8	582	582	582	21384	0	91255	3858200000	210	4.41868e-09	0	0.794018	11.3802	Q5HQW0	Q5HQW0
27.7674	27.9819	27.9018	27.8065	27.7162	27.7817	27.7332	27.7539	27.775	27.2306	27.4068	27.4278	27.4285	27.4558	27.4208	27.3859	27.3235	27.3373				+	S_P	41	41	41	608	608	608	99665	0	32331	4660700000	686	4.44907e-09	0	-0.422297	-11.3748	Q5HNL4	Q5HNL4
25.8135	25.7616	25.7642	25.8721	25.7403	25.8732	25.3148	25.3135	25.3355			21.5068		21.7429								+	S_P	4	4	4	126	126	126	49761	0	56816	557440000	90	4.67154e-09	0	-4.01832	-21.5628	Q5HQ64	Q5HQ64
24.1093	24.0525		24.2029	24.3723	24.3611	24.1893	24.0242	24.2834	25.084	24.7892	24.8294	24.9694	24.9367	24.9668	24.8557	24.7784	25.0962				+	S_P	7	7	7	545	545	545	1804	0	77614	646660000	107	4.99592e-09	0	0.723514	11.8735	Q5HN81	Q5HN81
23.4864	23.6476	23.5484	23.9448	23.9631	23.9276	23.9757	23.7253	23.7445	22.6241	22.4548	22.3544	22.5037	22.4471	22.7901	22.1455	21.8214	21.8351				+	S_P	4	4	4	418	418	418	16931	0	80323	211390000	81	5.00213e-09	0	-1.44302	-11.2821	Q5HMC4	Q5HMC4
25.0506	25.5678	25.6492	25.8634	25.8462	25.9315	25.5958	25.5811	25.6057	26.6787	26.8115	26.7496	26.8841	26.8304	26.8096	26.5355	26.5737	26.5838				+	S_P	16	16	16	49	49	49	50435	0	11212	2133600000	320	5.12372e-09	0	1.08506	11.2632	Q5HK24	Q5HK24
25.3065	25.0147	24.9092	24.9759	25.1733	25.008	24.9561	24.8588	24.9202	24.4934	24.4725	24.3968	24.3862	24.3419	24.3506	24.1422	24.3653	24.3055				+	S_P	11	11	11	405	405	405	34602	0	46361	644560000	206	5.38725e-09	0	-0.65202	-11.2238	Q5HLP4	Q5HLP4
25.7039	25.622	25.5394	25.7587	25.7883	25.9015	25.4423	25.2871	25.3516	24.5385	24.4158	24.5327	24.8523	24.6442	24.6619	24.3183	24.1928	24.3057				+	S_P	21	21	21	361	361	361	83565	0	85561	816660000	221	5.41956e-09	0	-1.1036	-11.2191	Q5HLE0	Q5HLE0
	22.7836			22.9991		23.149	23.2251	23.0972	24.1595	24.0301	24.1307	24.2728	24.1602	24.2106	24.284	24.3037	24.4898				+	S_P	4	4	4	678	678	678	12399	0	50477	349730000	117	5.74192e-09	0	1.17605	14.4959	Q5HKS1	Q5HKS1
26.7057	26.3258	26.1126	25.9415	25.9596	25.8692	26.5363	26.5117	26.4254	27.5878	27.4001	27.3448	27.4176	27.3183	27.428	27.587	27.6246	27.5823				+	S_P	8	8	8	587	587	587	10559	0	11435	3636800000	197	5.80747e-09	0	1.2114	11.1649	Q5HM03	Q5HM03
26.8899	27.0497	26.9838	27.2448	27.2864	27.2614	27.04	27.0563	26.8697	26.0626	25.9575	25.9788	26.2985	26.3235	26.4036	26.3319	26.2493	26.3505				+	S_P	8	8	8	564	564	564	15352	0	19421	2484800000	327	6.0333e-09	0	-0.858445	-11.1351	Q5HQR8	Q5HQR8
29.4139	29.501	29.5141	29.8546	29.8365	29.8504	30.0168	30.1765	30.0091	30.6552	30.9666	30.9287	30.7708	30.7839	30.8019	30.8728	30.9268	30.9362				+	S_P	14	14	14	556	556	556	30213	0	32331	39005000000	936	6.10264e-09	0	1.05225	11.1262	Q5HM02	Q5HM02
25.7233	25.9073	25.8254	25.9245	25.9305	25.8907	26.1519	26.1304	26.1539	27.2473	27.1188	27.1543	27.1136	27.0582	27.0583	27.7551	27.8183	27.8282				+	S_P	13	13	13	44	44	44	43709	0	18286	3243500000	349	6.23634e-09	0	1.39045	11.1093	Q5HQI1	Q5HQI1
23.4187	24.1183	23.9902	24.0756	23.8623	24.4694	24.4866	24.4166	24.5212	25.9336	26.0859	26.0797	25.6623	25.7515	25.7667	26.6628	26.5394	26.5885				+	S_P	17	17	17	754	754	754	41595	0	1327	1276000000	307	6.47858e-09	0	1.96795	11.0797	Q5HS07	Q5HS07
28.356	28.322	28.1259	28.1875	28.2666	28.1954	28.7422	28.7694	28.733	29.5226	29.2668	29.3298	29.4077	29.4197	29.4725	29.4979	29.547	29.483				+	S_P	13	13	13	669	669	669	17699	0	31529	14498000000	547	6.48158e-09	0	1.02765	11.0793	Q5HM16	Q5HM16
26.2905	26.3438	26.2014	26.4012	26.3808	26.4113	26.112	26.0518	26.1711	27.358	27.5176	27.4536	27.372	27.3286	27.2982	27.0258	26.9114	26.9184				+	S_P	29	29	29	445	445	445	91144	0	32331	3095800000	508	6.57253e-09	0	0.979968	11.0685	Q5HPI5	Q5HPI5
24.9419	24.9009	24.7469	25.0066	25.023	25.2216	24.8532	24.8309	24.7837	24.3669	24.2283	24.3239	24.3389	24.3266	24.453	24.3865	24.3269	24.3015				+	S_P	21	21	21	302	302	302	91093	0	11263	622600000	246	6.70133e-09	0	-0.584024	-11.0534	Q5HQU6	Q5HQU6
26.4603	26.5307	26.4215	26.6494	26.7747	26.6858	26.1744	26.1714	26.234	25.0513	25.0355	25.1633	25.4496	25.4971	25.6152	25.3993	25.4377	25.3764				+	S_P	9	9	9	537	537	537	26833	0	99045	1495800000	238	6.91689e-09	0	-1.11964	-11.0289	Q5HR28	Q5HR28
25.3145	24.9057	25.1913	24.6567	24.9884	24.6625	25.7273	25.6604	25.6555	27.252	27.0848	27.1464	26.7867	26.7977	26.807	27.5874	27.5416	27.5712				+	S_P	21	21	21	636	636	636	5189	0	25569	2678400000	400	7.18113e-09	0	1.97916	10.9999	Q5HMA0	Q5HMA0
25.7779	25.5242	25.5625	25.762	25.802	25.7363	25.5053	25.5044	25.6012	26.0563	26.1675	26.1407	26.1622	26.0827	26.1126	26.2217	26.1388	26.1467				+	S_P	22	22	22	749	749	749	46444	0	10718	1630400000	284	7.18689e-09	0	0.494828	10.9993	Q5HN92	Q5HN92
27.061	26.9805	27.0163	27.1114	27.0729	26.8554	27.0803	27.0492	27.0424	27.3841	27.2872	27.3785	27.4641	27.4618	27.4879	27.5712	27.5195	27.5061				+	S_P	42	42	42	579	579	579	96059	0	32331	4005100000	828	7.37678e-09	0	0.421244	10.9791	Q5HQX6	Q5HQX6
28.986	29.0008	29.1324	29.3484	29.376	29.3031	28.8379	28.9101	28.8511	30.1112	30.0958	30.0305	30.4459	30.383	30.37	29.9725	29.9494	29.9621				+	S_P	19	19	19	533	533	533	48731	0	32331	23430000000	1250	7.93617e-09	0	1.06385	10.9228	Q5HNM8	Q5HNM8
27.4033	26.919	26.8859	27.1715	26.9886	27.1039	27.0486	26.9381	27.0254	26.0795	26.3363	26.3305	26.3424	26.3104	26.4115	25.9622	26.0558	26.0446				+	S_P	18	18	18	745	745	745	34696	0	13574	2525800000	330	7.93732e-09	0	-0.8457	-10.9227	Q5HQW8	Q5HQW8
26.4422	26.1025	25.9797	26.2127	25.8361	25.8376	25.3765	25.6787	25.2134	24.5584	24.1417	24.2167	24.1488	23.8891	24.185	23.8837	23.451	23.9814				+	S_P	8	8	8	576	576	576	20474	0	12766	835700000	141	7.95269e-09	0	-1.80264	-10.9212	Q5HLS0	Q5HLS0
23.7436	23.9084	24.0711	24.1183	24.4385	24.2631	24.2041	24.0554	24.125	23.1327	23.2059	23.3316	22.9845	23.1388	22.918	22.6364	22.7422	22.7995				+	S_P	12	12	12	538	538	538	36716	0	59533	284480000	130	8.11995e-09	0	-1.11534	-10.9052	Q5HN73	Q5HN73
26.8404	26.4738	26.4842	27.7168	27.6608	27.7686	27.0503	27.1363	27.3445	24.9964	25.0911	25.103	25.5263	25.3606	25.4568	24.8996	24.9936	24.8868				+	S_P	5	5	5	723	723	723	74874	0	42234	2016900000	191	8.30241e-09	0	-2.01794	-10.8882	Q5HPM6	Q5HPM6
22.8248	23.057	22.994	22.4125	23.1422	22.9321	23.1088	22.6103	22.9456	23.5591	24.0489	24.0205	23.9377	23.9396	24.1212	23.9055	23.9754	23.9271				+	S_P	12	12	12	215	215	215	88718	0	32539	319850000	139	8.36588e-09	0	1.04529	10.8824	Q5HQ30	Q5HQ30
28.9622	29.1425	29.0135	29.5168	29.5442	29.4749	29.1568	29.2638	29.3143	28.2566	28.2521	28.3128	28.4734	28.5052	28.5475	28.477	28.3784	28.4021				+	S_P	18	18	18	762	762	762	28746	0	28063	11626000000	904	9.66744e-09	0	-0.864857	-10.772	Q5HPT7	Q5HPT7
25.1087	25.109	25.1812	25.6128	25.3706	25.4631	25.3618	25.2483	25.4425	25.771	26.5393	26.4548	26.4516	26.333	26.3102	26.4368	26.4435	26.4816				+	S_P	16	16	16	601	601	601	34226	0	20023	1706300000	282	9.70048e-09	0	1.03597	10.7694	Q5HNN3	Q5HNN3
27.1779	27.3058	27.2368	27.3827	27.5209	27.5777	27.4014	27.3905	27.2969	26.9809	26.8409	26.8485	26.7995	26.8653	26.8586	26.8503	26.893	26.9014				+	S_P	18	18	18	546	546	546	52759	0	31046	3611200000	479	9.73887e-09	0	-0.494699	-10.7664	Q5HNF9	Q5HNF9
28.9174	28.8332	28.9605	29.1899	29.2375	29.2224	28.9385	28.9911	28.9891	28.1476	28.0863	28.2378	28.4076	28.4804	28.3565	28.1125	27.9867	28.006				+	S_P	5	5	5	63	63	63	1232	0	99522	9571300000	364	9.8889e-09	0	-0.828701	-10.7548	Q5HP03	Q5HP03
26.1556	25.888	25.9241	25.4719	25.4228	25.5429	25.3881	25.5006	25.292	24.4118	24.4413	24.3327	24.6663	24.6219	24.6339	24.4904	24.3981	24.4602				+	S_P	6	6	6	507	507	507	17127	0	84044	837910000	163	1.14371e-08	0	-1.12551	-10.6447	Q5HP32	Q5HP32
26.7807	26.8853	26.9338	26.9311	26.8855	26.9104	26.8728	26.8676	26.901	27.1019	27.2621	27.2672	27.4325	27.458	27.3998	27.2381	27.3344	27.2925				+	S_P	14	14	14	485	485	485	46273	0	11538	3581900000	324	1.20707e-08	0	0.424247	10.6042	Q5HL66	Q5HL66
24.39	24.6321	24.555	23.7818	23.7127	23.9836	24.6469	24.7539	24.8289	25.7922	26.0794	25.8832	25.8891	25.8494	25.8804	25.821	26.0426	26.0149				+	S_P	7	7	7	638	638	638	23171	0	66688	1136100000	158	1.24716e-08	0	1.55194	10.5797	Q5HP04	Q5HP04
23.6275	23.4665	23.4105	23.9563	24.1416	23.8687	23.5043	23.4809	23.4665	24.9153	24.6979	24.6917	24.7329	24.7409	24.7714	24.6935	24.5163	24.4874				+	S_P	6	6	6	266	266	266	26739	0	22594	529360000	81	1.25131e-08	0	1.03604	10.5772	Q5HLV9	Q5HLV9
24.3036	24.2356	24.3186	24.8531	24.7384	24.735	24.5198	24.4923	24.5819						22.8912	22.8202	22.8222	22.916				+	S_P	3	3	3	217	217	217	17207	0	15486	314810000	42	1.25245e-08	0	-1.66854	-14.8661	Q5HQ14	Q5HQ14
25.1788	25.5257	25.3745	25.567	25.672	25.7637	25.3669	25.4444	25.2928	26.1986	26.1209	26.1088	26.5526	26.4517	26.3865	26.3908	26.2901	26.2655				+	S_P	15	15	15	539	539	539	40377	0	23836	1709100000	262	1.2862e-08	0	0.842191	10.5566	Q5HMA4	Q5HMA4
27.817	27.521	27.5875	27.642	27.5722	27.523	27.4455	27.4655	27.3966	28.1795	28.0373	28.0809	28.1476	28.169	28.159	28.0215	27.963	27.9761				+	S_P	40	40	40	592	592	592	99449	0	32331	6135000000	857	1.39658e-08	0	0.529288	10.4951	Q5HNT2	Q5HNT2
28.6885	28.9351	29.2048	29.1825	28.8864	28.9193	29.5802	29.6446	29.7728	30.5088	30.7328	30.6931	30.5536	30.5158	30.4784	30.8911	30.9457	30.8853				+	S_P	19	19	19	745	745	745	35293	0	32331	32134000000	1116	1.43069e-08	0	1.48782	10.4771	Q5HQ75	Q5HQ75
25.8768	25.8226	25.7391	25.8073	25.861	25.7871	26.2645	26.3752	26.2041	26.9834	26.7934	26.7771	26.8628	26.8342	26.8277	27.0792	27.1048	27.0716				+	S_P	14	14	14	806	806	806	21062	0	23319	2611800000	293	1.51041e-08	0	0.955182	10.4368	Q5HKK0	Q5HKK0
24.9928	25.0001	24.9267	25.2164	25.0512	25.2505	24.8667	24.7782	24.8372	24.3703	24.3524	24.4911	24.3211	24.4571	24.3903	24.3469	24.3988	24.4347				+	S_P	14	14	14	477	477	477	45612	0	86933	630100000	213	1.56115e-08	0	-0.595216	-10.4123	Q5HLX6	Q5HLX6
22.6466	22.4375			22.6125	22.8293	22.251	22.1849	22.3964	23.6234	23.506	23.508	23.564	23.7605	23.6303	23.3174	23.4252	23.4102				+	S_P	4	4	4	156	156	156	49571	0	15879	223170000	61	1.6791e-08	0	1.04747	11.4633	Q5HRX8	Q5HRX8
24.4697	24.7681	24.8195	25.1255	25.114	25.0858	24.6253	24.5061	24.5429	23.3048	23.7017	23.684	23.5587	23.4322	23.0589	22.6977	22.978	23.1046				+	S_P	28	28	28	337	337	337	12336	0	10153	404400000	193	1.77375e-08	0	-1.50404	-10.318	Q5HNK2	Q5HNK2
23.1696	23.2565	23.2223	23.4042	23.5968	23.5506	24.1034	24.4056	24.1491	25.8003	25.5382	25.6571	25.7295	25.6235	25.6348	26.6792	26.6675	26.6607				+	S_P	5	5	5	798	798	798	10286	0	13748	1162600000	108	1.7769e-08	0	2.34807	10.3167	Q5HMZ0	Q5HMZ0
24.482	24.2688	24.2082	24.3302	24.3105	24.1512	24.4823	24.3561	24.5234	23.7238	23.6813	23.9521	23.7317	23.5833	23.7677	23.8465	23.8319	23.8177				+	S_P	16	16	16	39	39	39	52989	0	70782	421590000	131	1.81681e-08	0	-0.575194	-10.3004	Q5HQC6	Q5HQC6
28.397	28.4868	28.2817	28.1265	28.107	28.1747	28.4906	28.6118	28.5218	27.4836	27.4956	27.4379	27.3517	27.2973	27.2852	27.6846	27.6986	27.6939				+	S_P	7	7	7	634	634	634	18296	0	20845	6095800000	268	1.84354e-08	0	-0.863281	-10.2897	Q5HNJ2	Q5HNJ2
23.6612	23.248	23.3038	23.2698	23.3973	23.324	23.4366	23.5087	23.4175		22.1073		22.1561	22.1667								+	S_P	6	6	6	281	281	281	30378	0	21188	134560000	52	1.92152e-08	0	-1.25297	-15.9617	Q5HQ05	Q5HQ05
25.3918	25.687	25.7337	25.6744	25.5218	25.7317	25.6886	25.6787	25.6958	26.0998	26.6141	26.4254	26.3252	26.512	26.4313	26.8855	26.6705	26.671				+	S_P	8	8	8	771	771	771	20686	0	91293	1932500000	226	2.02888e-08	0	0.87016	10.2195	Q5HRI7	Q5HRI7
25.6794	25.3571	25.3571	25.7634	25.5002	25.4677	25.1794	24.9913	25.2671	24.4109	24.5456	24.3783	24.2315	24.2743	24.0997	24.3358	24.7215	24.3801				+	S_P	12	12	12	485	485	485	38121	0	99823	703900000	190	2.07045e-08	0	-1.02058	-10.2047	Q5HQD7	Q5HQD7
25.4938	25.7874	25.6628	25.803	25.8414	25.9345	25.5827	25.5508	25.6712	26.2745	26.614	26.6529	27.2137	27.2096	27.0006	26.9661	26.8129	27.0759				+	S_P	4	4	4	70	70	70	11182	0	62845	2413000000	132	2.17731e-08	0	1.16585	10.168	Q5HN33	Q5HN33
26.6039	26.6804	26.5918	26.381	26.3909	26.4837	26.2618	26.327	26.4324	25.7283	25.8831	25.9622	25.8827	25.8991	25.9092	25.5833	25.6491	25.6266				+	S_P	27	27	27	667	667	667	64023	0	23171	1717900000	359	2.68385e-08	0	-0.669929	-10.0167	Q5HP33	Q5HP33
24.3126	24.3617	24.4094	24.5675	24.4823	24.551	24.4161	24.6735	24.4772	24.9279	24.8422	24.8582	24.8373	24.8261	24.8556	24.9542	24.8869	24.868				+	S_P	12	12	12	556	556	556	43149	0	1174	683300000	144	2.73445e-08	0	0.400551	10.0033	Q5HMB2	Q5HMB2
25.4983	25.4873	25.4408	25.2116	25.1766	25.2956	25.6079	25.5742	25.5951	24.5241	24.6447	24.5197	24.6292	24.5126	24.5032	24.781	24.8754	24.9216				+	S_P	15	15	15	516	516	516	40276	0	47154	825280000	198	2.75653e-08	0	-0.775084	-9.99747	Q5HP41	Q5HP41
23.5314	23.318	23.0452	23.6783	23.72	23.518	23.3806	23.0818	23.1283	22.5319	22.3782	22.4472	22.5172	22.4836	22.5487	22.6008	22.5065	22.5581				+	S_P	5	5	5	358	358	358	20394	0	39192	191280000	71	2.90919e-08	0	-0.869918	-9.9588	Q5HLS4	Q5HLS4
26.0355	26.4406	26.4547	26.6186	26.5209	26.5341	26.4807	26.3661	26.5828	25.5859	25.6271	25.8497	25.8272	25.9287	25.8629	25.6359	25.711	25.6982				+	S_P	10	10	10	479	479	479	37582	0	83702	1659000000	214	2.97722e-08	0	-0.700811	-9.94224	Q5HM44	Q5HM44
29.9048	29.7479	29.7459	29.9725	29.9266	29.9084	29.6164	29.6704	29.6395	29.301	29.2811	29.2058	29.2548	29.239	29.2783	29.0166	29.0287	29.005				+	S_P	26	26	26	716	716	716	52234	0	32331	18159000000	887	2.99263e-08	0	-0.613591	-9.93855	Q5HP42	Q5HP42
26.7087	26.5746	26.3177	26.4697	26.4992	26.4855	26.5494	26.3902	26.5779	26.8253	26.9993	27.1266	27.0011	27.075	27.014	27.2445	27.1679	27.0355				+	S_P	18	18	18	688	688	688	41981	0	10758	3058700000	282	3.08435e-08	0	0.546253	9.91697	Q5HQK6	Q5HQK6
24.9468	24.6071	24.8893	24.7515	24.9235	24.9089	24.8716	25.1766	24.981	23.8556	23.8873	23.8986	23.8252	23.8086	23.6486	24.2195	24.231	24.3326				+	S_P	8	8	8	396	396	396	34927	0	44717	542080000	148	3.13417e-08	0	-0.927717	-9.90553	Q5HQ47	Q5HQ47
24.1729	23.8824	23.8674	24.4977	24.2015	23.8793	24.5157	24.1999	24.3309	25.2543	25.1627	25.2009	25.0857	25.1955	25.1546	25.7277	25.7402	25.605				+	S_P	5	5	5	371	371	371	25241	0	61075	834470000	103	4.59619e-08	0	1.17544	9.63504	Q5HNJ8	Q5HNJ8
27.5558	27.4717	27.3535	27.2389	27.3732	27.1135	27.3748	27.3229	27.2728	27.9894	27.8734	27.9294	28.2854	28.2933	28.2257	27.8851	27.9766	27.9101				+	S_P	8	8	8	471	471	471	24035	0	14116	5745100000	237	4.59951e-08	0	0.699031	9.63453	Q5HNW5	Q5HNW5
26.4665	26.3312	26.0353	26.3032	26.2539	26.0869	26.1308	26.2563	26.0173	25.5866	25.43	25.2705	25.4916	25.5263	25.4709	25.7895	25.5596	25.6679				+	S_P	16	16	16	546	546	546	38653	0	17457	1423500000	217	4.60673e-08	0	-0.676517	-9.63344	Q5HM64	Q5HM64
26.1415	25.9597	25.9592	26.0355	26.1013	26.1417	25.709	25.7231	25.7402	26.5561	26.6473	26.6799	27.0761	26.9915	26.9969	26.7275	26.6815	26.6622				+	S_P	11	11	11	595	595	595	24254	0	20199	2310900000	228	4.65662e-08	0	0.83421	9.62591	Q5HP68	Q5HP68
25.5732	25.9042	25.9455	26.0218	26.1537	26.0702	25.3592	25.6969	25.6571	26.5885	26.7133	26.8564	26.7048	26.7246	26.6909	26.7575	26.5941	26.6894				+	S_P	7	7	7	564	564	564	14782	0	11739	2101200000	265	4.67669e-08	0	0.881945	9.6229	Q5HRP7	Q5HRP7
24.2385	24.4285	24.4299	24.3867	24.4011	24.512	24.4563	24.2419	24.5183	23.5094	23.8938	23.9864	23.7319	23.81	23.8314	24.0092	23.7848	23.8751				+	S_P	13	13	13	441	441	441	5297	0	51607	411440000	159	4.97553e-08	0	-0.575681	-9.57969	Q5HLA7	Q5HLA7
23.7801	23.9867	24.0031	24.3738	24.238	24.2924	23.9366	23.9354	23.9661	24.4992	24.7635	24.8457	24.8681	24.8989	24.831	24.7999	24.7651	24.8208				+	S_P	24	24	24	261	261	261	13471	0	12998	592400000	212	5.05211e-08	0	0.731102	9.56906	Q5HRQ2	Q5HRQ2
28.2392	28.1461	28.0386	27.7041	27.5913	27.5873	28.2124	28.2332	28.2248	27.0953	27.158	27.1358	27.0416	26.9324	27.1137	26.9657	27.0348	26.9932				+	S_P	24	24	24	715	715	715	44474	0	27581	4895800000	612	5.15138e-08	0	-0.945196	-9.55552	Q5HM86	Q5HM86
29.5797	29.6553	29.7422	30.0057	30.0016	29.9549	29.9951	29.9889	30.0262	30.4725	30.4926	30.3877	30.3965	30.4859	30.4497	30.4491	30.4385	30.469				+	S_P	18	18	18	429	429	429	54742	0	32331	30624000000	964	5.23598e-08	0	0.565759	9.5442	Q5HMB7	Q5HMB7
29.429	29.6385	29.3497	28.8419	28.8605	28.8704	30.5305	30.2248	30.2812	31.5516	31.9756	31.8739	31.6301	31.5443	31.7407	31.7421	31.5966	31.6427				+	S_P	6	6	6	611	611	611	96259	0	21942	58700000000	559	5.26296e-08	0	2.14123	9.54063	Q5HP72	Q5HP72
23.2493	23.3287	23.2237		23.2887		23.6119	23.2929	23.257	23.923	23.8255	23.8797	23.8338	23.8005	23.8242	23.7619	23.848	23.7442				+	S_P	8	8	8	324	324	324	35661	0	64743	310160000	104	5.60284e-08	0	0.505012	10.4194	Q5HNW8	Q5HNW8
23.7247	24.0909	23.6586	24.5394	24.4777	24.5937	24.2275	24.2545	24.4415	25.0856	25.4075	25.298	25.6397	25.5663	25.3957	25.51	25.3865	25.5524				+	S_P	10	10	10	305	305	305	48999	0	58383	863350000	169	5.67686e-08	0	1.20371	9.48816	Q5HPR3	Q5HPR3
25.1775	25.2574	25.3692	25.458	25.4625	25.3898	25.0344	24.9549	25.0355	24.1595	24.585	24.5352	24.4815	24.4918	24.3715	24.064	24.0672	24.1188				+	S_P	10	10	10	494	494	494	27409	0	77268	664380000	145	5.78029e-08	0	-0.91829	-9.47568	Q5HLC2	Q5HLC2
29.3859	29.325	29.2935	29.5303	29.5461	29.5368	29.2405	29.2731	29.2416	28.6917	28.7231	28.6654	28.8895	28.9647	28.8911	28.9202	28.915	28.863				+	S_P	46	46	45	72	72	704	91011	0	32331	14082000000	1563	6.04084e-08	0	-0.538793	-9.44525	Q5HRM8	Q5HRM8
25.5116	25.0482	24.8374	25.4759	25.4582	25.444	25.0479	25.2399	25.1878	24.552	24.149	24.1968	24.5942	24.466	24.2934	24.2148	24.1415	24.3065				+	S_P	4	4	4	30	30	30	19446	0	10924	670640000	82	6.17193e-08	0	-0.926306	-9.43046	Q5HPT9	Q5HPT9
29.7127	29.6408	29.5912	29.4168	29.2938	29.2719	29.757	29.7588	29.7527	28.9994	28.8792	28.8594	28.7689	28.7645	28.7519	28.9774	28.9515	28.96				+	S_P	28	28	28	668	668	668	55636	0	32331	15336000000	1109	6.2845e-08	0	-0.698184	-9.41801	Q5HKD6	Q5HKD6
21.4274			21.5964	21.5947		21.4562			22.3202	22.2427	22.4804	22.5485	22.4533	22.5947	22.3489	22.6477	22.4513				+	S_P	4	4	4	198	198	198	34167	0	62412	99797000	58	6.33967e-08	0	0.935488	12.7272	Q5HP44	Q5HP44
28.2657	28.1994	28.1165	28.7092	28.6167	28.723	28.484	28.4026	28.4589	29.1138	29.0577	29.0426	29.3497	29.3241	29.3694	29.403	29.3558	29.3107				+	S_P	6	6	6	52	52	52	11576	0	14378	13804000000	341	6.67416e-08	0	0.816745	9.37669	Q5HLZ8	Q5HLZ8
25.492	25.5764	25.476	25.5946	25.5652	25.7134	25.3816	25.5011	25.6493	24.7903	25.106	25.0277	24.8341	24.8223	24.8316	24.5243	24.4366	24.5191				+	S_P	14	14	14	634	634	634	22405	0	98145	854340000	237	6.68849e-08	0	-0.784176	-9.37522	Q5HNV4	Q5HNV4
28.252	28.3806	28.3306	28.5523	28.7295	28.5614	28.0673	28.0554	28.3007	28.9649	29.3913	29.2022	29.5724	29.647	29.5886	29.3176	29.2022	29.2366				+	S_P	6	6	6	342	342	342	24035	0	20362	14224000000	706	7.35515e-08	0	0.988118	9.31022	Q5HRQ4	Q5HRQ4
23.2791	23.8036	23.4196	24.7059	24.2228	24.5803	24.39	23.9009	24.0544	25.3878	25.4542	25.462	25.6563	25.6657	25.6967	25.9156	25.9198	25.9006				+	S_P	6	6	6	438	438	438	1868	0	88407	960240000	140	8.8306e-08	0	1.63357	9.18605	Q5HRZ4	Q5HRZ4
22.6983		22.4419			22.4243	21.7389			24.1642	24.83	24.8996	25.1681	25.1556	25.1131	24.6166	24.9364	24.9988				+	S_P	6	6	6	407	407	407	25853	0	62226	519550000	88	9.46438e-08	0	2.54995	12.243	Q5HM91	Q5HM91
24.2859	24.3277	24.3111	24.3407	24.071	24.3166	24.2016	24.3896	24.2841	24.5902	24.6105	24.6962	24.5392	24.5677	24.6187	24.5926	24.5805	24.5711				+	S_P	8	8	8	404	404	404	24943	0	76864	574740000	154	9.55946e-08	0	0.315388	9.13255	Q5HNU8	Q5HNU8
22.3409	22.3778	22.3264		22.5181	21.5219	24.3191	24.3564	24.2211	26.5899	26.4035	26.4143	26.5328	26.5226	26.5773	27.2647	27.2317	27.2689				+	S_P	9	9	9	614	614	614	21726	0	11432	1796700000	217	9.59491e-08	0	3.75848	9.51326	Q5HQK8	Q5HQK8
26.117	26.0562	26.1167	26.3021	26.2763	26.3503	26.2715	26.25	26.0796	26.4348	26.5539	26.6929	26.6647	26.604	26.6819	26.712	26.6539	26.7086				+	S_P	16	16	16	408	408	408	49024	0	20619	2245600000	353	9.60643e-08	0	0.43188	9.12925	Q5HP70	Q5HP70
22.232	22.4951	22.8016	22.5575	22.5572	22.5296	22.5215	22.7326	22.4657	22.8373	23.5083	23.442	23.4076	23.5391	23.3522	23.3101	23.2973	23.4895				+	S_P	9	9	9	434	434	434	3722	0	65111	217720000	95	9.74332e-08	0	0.810052	9.11973	Q5HNU3	Q5HNU3
23.9363	23.7036	22.9513	24.1131	24.1479	24.0621	23.8357	23.9608	23.7414	22.9298	22.6382	22.7255	22.693	22.6492	22.6705	22.4618	22.5519	22.5449				+	S_P	6	6	6	336	336	336	2653	0	21025	241720000	102	9.9604e-08	0	-1.17638	-9.10491	Q5HLT7	Q5HLT7
28.1911	28.1977	28.0956	28.1668	28.0705	28.0188	28.2165	28.2019	28.2067	27.9518	27.9206	27.8483	27.7302	27.7307	27.7186	27.7299	27.6941	27.799				+	S_P	24	24	24	649	649	649	52508	0	32331	6234300000	754	9.97684e-08	0	-0.360281	-9.10381	Q5HQP8	Q5HQP8
22.3966	22.0374	22.1662	22.8737	22.8115	22.6844	22.3392	22.2735	21.9924	23.5547	23.3184	23.3981	23.5935	23.5436	23.6564	24.1104	24.0497	23.8371				+	S_P	19	19	19	286	286	286	8914	0	49886	253320000	129	1.15008e-07	0	1.27633	9.00866	Q5HLJ7	Q5HLJ7
23.6032	23.5554	23.6175	24.1791	24.0406	24.1678	23.7971	23.793	23.9541	24.7126	24.7026	24.5552	24.7547	24.7871	24.7442	24.5948	24.5758	24.4557				+	S_P	9	9	9	502	502	502	3238	0	78829	535530000	167	1.15786e-07	0	0.797196	9.00417	Q5HS33	Q5HS33
25.6719	25.6408	25.639	26.0366	25.9041	26.0004	25.7881	25.8399	25.8653	25.3498	25.3985	25.3021	25.2194	25.2254	25.211	24.9939	24.9824	25.1053				+	S_P	13	13	13	69	69	69	30412	0	23439	1109000000	233	1.28342e-07	0	-0.622044	-8.93572	Q5HRQ9	Q5HRQ9
26.5017	26.6029	26.6538	26.9499	26.9225	26.9364	26.6363	26.407	26.8215	27.144	27.4009	27.4045	27.4363	27.4771	27.4705	27.3958	27.3552	27.3426				+	S_P	8	8	8	434	434	434	32195	0	11544	3576400000	250	1.30907e-07	0	0.666111	8.9226	Q5HQY0	Q5HQY0
27.3649	27.6009	27.5091	27.8069	27.6769	27.7718	27.1922	27.0718	27.1906	26.4546	26.7365	26.6834	26.6539	26.6767	26.5988	26.3315	26.4245	26.3807				+	S_P	14	14	14	632	632	632	34418	0	18805	3328600000	428	1.49054e-07	0	-0.916047	-8.83688	Q5HQV8	Q5HQV8
25.5778	25.7855	25.7592	25.8524	25.904	25.8494	25.4907	25.3223	25.3401	24.651	24.6705	24.7769	24.932	25.0791	24.9601	24.4371	24.5725	24.5593				+	S_P	9	9	9	243	243	243	51195	0	58057	953810000	131	1.52707e-07	0	-0.915883	-8.82096	Q5HQG0	Q5HQG0
	23.5122	23.1777	23.5858	23.5378	23.7147	23.656	23.7493	23.6434	24.1511	24.1374	24.0879	24.3107	24.3924	24.3224	24.4553	24.5106	24.4337				+	S_P	10	10	9	373	373	346	3338	0	598	436950000	87	1.53171e-07	0	0.739187	9.1752	Q5HQZ1	Q5HQZ1
25.8438	25.8333	25.7966	25.8962	25.8984	25.9448	25.7174	25.6361	25.582	26.2608	26.1622	26.236	26.3367	26.3629	26.3699	26.1255	26.1748	26.1853				+	S_P	23	23	23	635	635	635	49017	0	17564	1763100000	373	1.69157e-07	0	0.451724	8.75388	Q5HPG6	Q5HPG6
28.5066	28.3814	28.3719	28.2838	28.286	28.2949	28.3421	28.4307	28.4414	28.8106	28.7742	28.787	28.6617	28.5691	28.667	28.7181	28.6693	28.6185				+	S_P	26	26	26	698	698	698	53666	0	32331	10004000000	1132	1.84281e-07	0	0.326296	8.698	Q5HNY2	Q5HNY2
27.1662	27.2238	27.1934	27.2381	27.1904	27.2968	27.3672	27.2814	27.3643	27.8424	27.7889	27.7573	27.7608	27.7495	27.7697	27.5534	27.4531	27.5839				+	S_P	34	34	34	665	665	665	66456	0	27495	4652200000	733	1.84786e-07	0	0.437505	8.69622	Q5HNI8	Q5HNI8
24.9311	25.0218	25.0042	25.3155	25.1127	25.1012	24.8759	24.6743	25.0209	24.3486	24.4018	24.4803	24.5046	24.4442	24.5345	24.2559	24.5187	24.3922				+	S_P	9	9	9	465	465	465	31959	0	69493	633120000	142	1.86941e-07	0	-0.575203	-8.68868	Q5HNE6	Q5HNE6
27.3941	27.5228	27.4343	27.7531	27.537	27.5243	27.4683	27.5176	27.3682	28.1706	28.074	28.0951	27.9654	28.0297	28.0281	27.8489	27.8286	27.838				+	S_P	31	31	31	468	468	468	92163	0	22872	5797900000	714	1.88516e-07	0	0.484299	8.68322	Q5HNF1	Q5HNF1
	21.4593	21.3289		21.7145					22.9027	23.4052	23.2453	23.2967	23.3872	23.287	23.3189	22.8771	23.4608				+	S_P	5	5	5	228	228	228	35916	0	13028	161620000	43	1.88537e-07	0	1.74141	12.5705	Q5HNT7	Q5HNT7
26.9607	26.7362	26.723	26.885	26.8794	26.8474	26.8361	26.8909	26.851	26.6768	26.5647	26.5002	26.4426	26.4325	26.3982	26.3821	26.3416	26.3125				+	S_P	16	16	16	72	72	72	37177	0	13393	2493500000	321	1.99177e-07	0	-0.395381	-8.64749	Q5HMP6	Q5HMP6
24.7	24.8146	24.6047	24.0492	24.403	24.9695	25.0046	24.8131	24.7768	25.6778	25.5577	25.7848	25.4885	25.505	25.4294	25.7048	25.7109	25.6321				+	S_P	11	11	11	57	57	57	30819	0	90348	1045600000	217	2.00853e-07	0	0.928435	8.64206	Q5HNY5	Q5HNY5
24.1893	24.3001	24.0449	24.1717	24	24.0532	24.1479	24.1076	24.1926	24.4054	24.5295	24.4757	24.5279	24.555	24.6261	24.3644	24.4397	24.4497				+	S_P	13	13	13	403	403	403	42299	0	10082	515640000	146	2.28983e-07	0	0.35181	8.55737	Q5HNS9	Q5HNS9
25.2266	25.2981	25.2198	25.467	25.5511	25.514	25.3998	25.4469	25.3939	25.8042	25.7014	25.7213	25.9035	25.7937	25.8547	25.7819	25.697	25.7827				+	S_P	20	20	20	486	486	486	5211	0	8808	1211900000	274	2.51028e-07	1.08108e-05	0.391478	8.4983	Q5HJZ9	Q5HJZ9
29.134	29.1681	29.0076	29.4577	29.4599	29.4219	28.8252	29.0739	28.9434	27.8676	28.412	28.2294	28.4033	28.5035	28.4608	28.2186	28.4029	28.2859				+	S_P	7	7	7	497	497	497	22063	0	14524	10540000000	349	2.63039e-07	1.07817e-05	-0.856391	-8.46838	Q5HQX7	Q5HQX7
27.9325	27.9607	27.9541	27.944	27.9838	28.0658	27.8583	27.8105	27.727	28.172	28.2198	28.2652	28.3283	28.3381	28.399	28.2678	28.2281	28.1978				+	S_P	33	33	33	719	719	719	57422	0	32331	7585200000	824	2.65642e-07	1.07527e-05	0.35325	8.46208	Q5HRN7	Q5HRN7
		22.1917				23.0509	22.5967	22.3839	24.6258	24.9425	24.8719	24.2299	24.2489	24.2778	24.5616	24.3833	24.5349				+	S_P	10	10	10	536	536	536	33939	0	74653	392840000	97	2.6633e-07	1.07239e-05	1.96385	11.066	Q5HP50	Q5HP50
24.898	24.5533	24.3959	24.4107	24.5219	24.5341	24.3735	24.4851	24.0641	23.0866	23.2002	22.9126	22.92	23.3844	23.5232	23.8252	23.5793	23.695				+	S_P	3	3	3	315	315	315	14938	0	35237	371590000	68	2.77021e-07	1.06952e-05	-1.12333	-8.43529	Q5HRW3	Q5HRW3
21.7322	21.8999	21.9257	22.1038	22.1784	22.2068	21.7679	21.6438	21.8692	22.8605	23.1197	22.9299	23.1222	23.1664	23.0465	22.5019	22.618	22.4904				+	S_P	2	2	2	128	128	128	18846	0	12264	149850000	44	2.84062e-07	1.06667e-05	0.947538	8.41929	Q5HKD9	Q5HKD9
26.13	25.9977	25.8905	24.8465	25.0998	25.2525	26.9454	26.9832	26.9991	28.5268	28.5206	28.4805	28.299	28.0427	28.1085	28.9071	29.0151	28.9255				+	S_P	4	4	4	495	495	495	1036	0	13495	6504600000	204	3.26774e-07	1.06383e-05	2.52014	8.33035	Q5HPV3	Q5HPV3
22.6982	23.2305	22.8109	23.3834	23.3178	23.4882	23.4038	23.4187	23.393	23.8065	24.154	24.1429	24.4035	24.4166	24.316	24.0528	24.3681	24.1472				+	S_P	4	4	4	94	94	94	56638	0	24596	378650000	86	3.30178e-07	1.06101e-05	0.962575	8.3238	Q5HLM8	Q5HLM8
24.3955	24.2363	24.2088	23.8317	24.1544	23.9701	24.3965	24.3327	24.1489	24.8335	24.67	24.617	24.7535	24.8029	24.7152	24.9192	24.8942	24.8262				+	S_P	8	8	8	617	617	617	20809	0	64784	597280000	109	3.33894e-07	1.0582e-05	0.595201	8.31672	Q5HQ78	Q5HQ78
23.4329	23.6086	23.3799	23.2462	23.5377	23.1713	23.642	23.4056	23.7655	23.9434	24.1272	23.9222	24.1083	24.05	24.227	24.1792	24.23	23.9885				+	S_P	11	11	11	55	55	55	35428	0	41772	379010000	79	3.4427e-07	1.05541e-05	0.620682	8.29739	Q5HNA5	Q5HNA5
28.4906	28.4647	28.511	28.1758	28.2095	28.1456	28.5196	28.5361	28.4806	27.8821	27.8294	27.7665	27.5177	27.5431	27.6141	27.9624	27.8381	27.8755				+	S_P	6	6	6	343	343	343	19577	0	15702	6731800000	229	3.54583e-07	1.05263e-05	-0.633844	-8.27878	Q5HN41	Q5HN41
24.7481	24.2978	24.2931	24.4452	24.2694	24.4363	24.0788	24.1356	24.1238	23.3615	23.5504	23.8663	23.6689	23.6873	23.6855	23.5921	23.5341	23.3742				+	S_P	6	6	6	444	444	444	21648	0	38764	372200000	92	3.63121e-07	1.04987e-05	-0.723079	-8.26379	Q5HN67	Q5HN67
24.9612	24.7044	24.6943	24.8785	24.9747	24.8061	24.7822	24.5647	24.5467	24.1959	24.1897	24.1039	24.324	24.4628	24.291	24.0414	24.0849	24.1135				+	S_P	5	5	5	368	368	368	1971	0	41234	547940000	104	3.80108e-07	1.04712e-05	-0.567297	-8.23504	Q5HRE1	Q5HRE1
24.9815	25.0398	25.1736	24.9294	24.8267	24.8855	24.9129	24.8216	24.836	24.3896	24.3479	24.2489	24.6328	24.5371	24.6248	24.3475	24.2342	24.2917				+	S_P	10	10	10	763	763	763	17559	0	6073	624730000	179	3.98822e-07	1.04439e-05	-0.528051	-8.20489	Q5HN72	Q5HN72
29.0058	28.9498	28.9202	28.8169	28.8624	28.75	28.8323	28.7775	28.7291	28.5104	28.4101	28.5332	28.2833	28.3481	28.2618	28.0853	28.0457	28.0828				+	S_P	24	24	24	596	596	596	54836	0	29102	9330900000	697	3.99283e-07	1.04167e-05	-0.564807	-8.20417	Q5HM41	Q5HM41
25.235	25.3763	25.2349	25.3911	25.4466	25.3316	25.3864	25.2588	25.3519	24.2136	24.8062	24.6964	24.6444	24.6737	24.562	24.0776	23.881	24.2138				+	S_P	8	8	8	354	354	354	33131	0	54383	696400000	146	4.04663e-07	1.03896e-05	-0.916007	-8.19579	Q5HPE7	Q5HPE7
28.3861	28.4381	28.3443	28.4866	28.4974	28.375	28.0216	28.0062	28.0562	29.2002	29.0028	29.1413	29.1408	29.2068	29.1435	28.8635	28.7702	28.7633				+	S_P	4	4	4	35	35	35	14917	0	1537	11338000000	340	4.76956e-07	1.03627e-05	0.735654	8.09328	Q5HRL5	Q5HRL5
25.2073	24.9571	24.6806	24.5896	24.6354	24.4553	25.0534	25.0002	25.1571	25.7498	25.7703	25.7052	25.531	25.4857	25.5239	25.9061	25.8767	25.8683				+	S_P	7	7	7	522	522	522	22145	0	68089	1117200000	182	5.07256e-07	1.03359e-05	0.853462	8.05508	Q5HPY6	Q5HPY6
24.838	24.5645	24.424	24.6846	24.7763	24.7294	24.5263	24.5422	24.8725	24.8983	25.281	25.2062	25.4041	25.3389	25.3558	25.1515	25.363	25.2492				+	S_P	12	12	12	57	57	57	32789	0	62856	830120000	128	5.14576e-07	1.03093e-05	0.587766	8.04621	Q5HP31	Q5HP31
27.1406	26.8413	26.9714	27.1558	26.9154	26.7748	26.77	26.7744	26.8872	27.5269	27.4458	27.4142	27.3103	27.3435	27.3046	27.3817	27.3618	27.257				+	S_P	19	19	19	558	558	558	47976	0	18546	3800500000	421	5.15007e-07	1.02828e-05	0.457208	8.04569	Q5HLY6	Q5HLY6
25.77	25.9876	25.8842	24.9658	24.6565	25.024	25.6898	25.9463	25.7423	27.1602	27.1147	27.0699	26.6971	26.7768	26.6915	27.3783	27.5265	27.3509				+	S_P	11	11	11	391	391	391	34881	0	19858	2640900000	243	5.16903e-07	1.02564e-05	1.56659	8.04342	Q5HNK6	Q5HNK6
26.7675	26.6657	26.6406	26.876	27.0741	26.8179	26.5759	26.6264	26.601	27.1351	27.116	27.1109	27.303	27.2693	27.3228	27.2432	27.2939	27.2877				+	S_P	16	16	16	441	441	441	43992	0	32331	3347200000	379	5.19653e-07	1.02302e-05	0.492966	8.04014	Q5HNB8	Q5HNB8
24.2484	23.21	23.3342	23.7311	23.7044	23.2069	23.8155	24.0989	23.8131	22.0809	21.9923		21.9975	22.1346		22.0027						+	S_P	2	2	2	136	136	136	1776	0	35018	181490000	27	5.25016e-07	1.02041e-05	-1.64312	-9.65094	Q5HN53	Q5HN53
22.8666	23.1302	23.4772	24.0174	23.0045			23.2001	23.1518	24.5133	24.7742	24.7449	25.0155	24.8329	24.3542	24.4756	24.3414	24.4266				+	S_P	12	12	12	404	404	404	3897	0	46181	462240000	105	5.41683e-07	1.01781e-05	1.34478	8.65486	Q5HNA4	Q5HNA4
27.8538	28.0279	27.9771	28.017	28.0876	28.0351	27.7994	27.8491	27.8768	27.4375	27.4505	27.5064	27.6481	27.598	27.6317	27.2369	27.2917	27.3173				+	S_P	26	26	26	61	61	61	62676	0	29746	5173500000	800	5.59136e-07	1.01523e-05	-0.489521	-7.99492	Q5HPR6	Q5HPR6
25.1742	24.8023	24.7017	24.0222	23.9286	25.5065	25.0244	25.2639	25.2104	23.3615	23.0436	22.9983	23.1481	23.0621	23.0794	23.8589	22.722	22.6519				+	S_P	5	5	5	453	453	453	87509	0	15902	439680000	51	5.59474e-07	1.01266e-05	-1.74538	-7.99454	Q5HPJ7	Q5HPJ7
23.8381	23.6104	23.7792	23.6538	23.1676	23.1332	24.0956	24.1345	23.9927	24.9121	24.7899	24.7773	24.5036	24.5386	24.8641	24.8339	25.0177	25.0793				+	S_P	18	18	18	445	445	445	54586	0	52305	574680000	168	5.65295e-07	1.0101e-05	1.10126	7.98817	Q5HQ97	Q5HQ97
23.5913	23.6971	23.8746	24.0992	24.0879	23.8346	23.6262	23.2833	23.6517	24.2374	24.4559	24.453	24.5406	24.6616	24.7534	24.6356	24.6139	24.5302				+	S_P	13	13	13	503	503	503	33436	0	91862	498620000	112	5.73126e-07	1.00756e-05	0.79283	7.97969	Q5HM93	Q5HM93
29.68	29.7005	29.672	29.808	29.7283	29.7479	29.511	29.5501	29.5119	30.007	29.9962	29.9773	29.9803	29.9813	29.9788	29.8992	29.9403	29.8979				+	S_P	62	62	62	644	644	644	13304	0	32331	23378000000	1829	5.75389e-07	1.00503e-05	0.305414	7.97727	Q5HRL0	Q5HRL0
26.7804	26.6216	26.5786	26.379	26.5154	26.4509	26.6349	26.5393	26.4763	27.1546	26.9239	26.9747	26.833	26.9085	26.8482	26.9767	26.982	27.0107				+	S_P	10	10	10	615	615	615	31947	0	22759	2856600000	267	6.01127e-07	1.00251e-05	0.403987	7.95036	Q5HMB8	Q5HMB8
			22.5914	22.7428	22.4433			21.9759	24.1055	24.656	24.5016	24.3058	24.2954	24.5121	23.843	24.0498	23.9299				+	S_P	8	8	8	332	332	332	32549	0	37331	326400000	75	6.25185e-07	1e-05	1.80601	10.1689	Q5HND9	Q5HND9
27.4786	27.4563	27.4983	27.4768	27.5228	27.4291	27.8099	27.7504	27.7836	28.4761	28.455	28.4122	28.3307	28.2553	28.3152	29.0855	29.0594	29.0898				+	S_P	48	48	48	512	512	512	14827	0	32331	8118400000	926	6.44109e-07	9.97506e-06	1.03036	7.90801	Q5HQB9	Q5HQB9
23.2704	23.4556	22.9824	23.2938	23.4634	23.4891	23.4939	23.3996	23.7201	23.7879	24.3004	23.9628	24.0597	24.1233	23.9293	24.1669	24.1724	24.2668				+	S_P	7	7	7	304	304	304	35941	0	48113	369370000	84	6.86976e-07	9.95025e-06	0.689008	7.86863	Q5HP67	Q5HP67
28.072	28.1997	28.1768	28.5622	28.4783	28.4885	28.2961	28.2947	28.2035	28.708	28.6873	28.6886	28.8931	28.9041	28.9084	28.979	29.0054	28.9619				+	S_P	26	26	26	724	724	724	53609	0	30239	10467000000	832	7.09024e-07	9.92556e-06	0.551556	7.84936	Q5HN35	Q5HN35
		23.1913				23.4709	23.5469	22.3789	25.2055	25.2399	25.3343	25.4188	25.2253	25.2984	25.8853	25.923	25.9634				+	S_P	9	9	9	291	291	291	35178	0	12804	759650000	97	7.7923e-07	9.90099e-06	2.35234	9.94747	Q5HLT9	Q5HLT9
27.1086	27.2147	27.3231	27.2002	27.2424	27.0966	27.1869	27.2136	27.2529	27.6956	27.5734	27.6557	27.454	27.4309	27.3636	27.67	27.5893	27.6514				+	S_P	19	19	19	627	627	627	45119	0	31898	4371300000	646	7.90229e-07	9.87654e-06	0.360551	7.78345	Q5HMC2	Q5HMC2
23.4057	23.3425								24.2746	24.2804	24.1688	24.0888	24.2554	24.2485	24.2877	24.3031	24.0418				+	S_P	4	4	4	483	483	483	198	0	70946	345680000	51	8.19952e-07	9.85222e-06	0.842466	11.9117	Q5HN56	Q5HN56
24.9812	25.2939	25.1791	25.6001	25.6624	25.5466	24.8212	24.8804	25.0504	25.9598	26.049	25.9988	26.4396	26.2727	26.2712	26.0901	26.0406	26.1154				+	S_P	11	11	11	42	42	42	3381	0	13703	1443900000	192	8.99817e-07	9.82801e-06	0.913539	7.70496	Q5HRX7	Q5HRX7
27.7953	28.0473	28.0527	27.9568	27.972	28.0385	27.6812	27.8181	27.8327	27.3956	27.4676	27.4714	27.4325	27.325	27.5117	26.9777	27.1232	27.1001				+	S_P	12	12	12	578	578	578	37424	0	28587	4823400000	514	1.04355e-06	9.80392e-06	-0.598871	-7.61598	Q5HQZ8	Q5HQZ8
24.5949	24.5382	24.3347	24.7954	24.6934	24.6828	24.487	24.4736	24.6626	24.2466	24.298	24.2293	24.1987	24.0178	24.0216	24.0971	24.0906	24.1007				+	S_P	10	10	10	366	366	366	33656	0	93934	504760000	117	1.05308e-06	9.77995e-06	-0.440258	-7.61054	Q5HRI1	Q5HRI1
23.9543	23.9055	24.0493	23.679	23.6805	24.0389	23.8105	23.45	23.7976	21.678	22.9561	22.7685	22.8096	22.693		22.7453	22.7201	22.791				+	S_P	13	13	13	23	23	23	861	0	48027	220180000	105	1.07435e-06	9.7561e-06	-1.17317	-7.8571	Q5HL56	Q5HL56
24.477	24.0132	24.2364	23.4134	22.6587	23.8949	24.4629	24.6014	24.6502	25.6545	25.617	25.6611	25.6818	25.6412	25.6491	26.0965	26.1838	26.1412				+	S_P	13	13	13	477	477	477	49146	0	87512	1065300000	168	1.07962e-06	9.73236e-06	1.76868	7.59566	Q5HRQ6	Q5HRQ6
20.9984	21.5071	21.4331	21.6731	21.8408			21.0695	21.3647	22.5581	22.7837	22.921	22.9986	22.7265	23.109	22.4353	22.1957	22.3506				+	S_P	5	5	5	323	323	323	33083	0	22111	123210000	67	1.11397e-06	9.70874e-06	1.26299	8.14275	Q5HLC4	Q5HLC4
25.4962	25.4598	25.4974	25.6098	25.4653	25.5352	25.555	25.3848	25.3965	25.74	25.7638	25.6845	25.6969	25.6876	25.7882	25.8315	25.9504	25.7774				+	S_P	13	13	13	581	581	581	32414	0	98748	1327300000	195	1.17326e-06	9.68523e-06	0.280048	7.54607	Q5HR31	Q5HR31
25.9251	25.6429	25.661	25.9128	25.8904	25.8204	25.5037	25.5404	25.7294	26.4223	26.3316	26.1918	26.436	26.3924	26.3333	26.1207	26.1269	26.0778				+	S_P	11	11	11	367	367	367	41211	0	25374	1704800000	219	1.24146e-06	9.66184e-06	0.534071	7.51249	Q5HNW7	Q5HNW7
23.2496	23.252	23.4372	23.3431	22.7635	23.3788	23.0713	23.2356	23.0454	22.6002	22.6706	22.2416	22.6356	22.1461	22.248	22.1349	21.8351	21.904				+	S_P	4	4	4	155	155	155	37353	0	1519	170100000	62	1.2873e-06	9.63855e-06	-0.928934	-7.49099	Q5HP87	Q5HP87
25.1566	25.0333	24.8399	25.215	25.2803	25.2161	25.0273	25.0881	25.1142	24.4775	24.8239	24.6468	24.6008	24.816	24.68	24.4254	24.4454	24.4473				+	S_P	25	25	25	28	28	28	11867	0	13873	688750000	184	1.31703e-06	9.61538e-06	-0.51199	-7.47747	Q5HPJ3	Q5HPJ3
25.0634		25.279	25.8265	25.9208	25.7267	25.5515	25.6291	25.7901	26.7771	26.3493	26.3942	26.3354	26.4213	26.3716	26.799	26.7727	26.7915				+	S_P	6	6	6	457	457	457	10317	0	68576	1911500000	110	1.34233e-06	9.59233e-06	0.958501	7.71493	Q5HNQ6	Q5HNQ6
23.7162	23.6769	23.8541	23.9672	24.0217	24.0261	23.7158	23.7845	23.7012	22.6506	22.6267	22.4203	23.1474	23.1454	23.0914	23.1793	23.2455	23.2397				+	S_P	4	4	4	42	42	42	14692	0	14604	259890000	70	1.38224e-06	9.56938e-06	-0.857474	-7.44889	Q5HKB7	Q5HKB7
		21.2302	21.6354	21.6293	21.4512		21.1629		22.459	22.218	22.1079	22.3828	22.1308	22.1566	22.0797	22.2987	22.2554				+	S_P	5	5	5	299	299	299	24689	0	426	216350000	51	1.40439e-06	9.54654e-06	0.810298	8.79673	Q5HNT6	Q5HNT6
22.732	22.7821	22.7916	22.227	22.707	22.5163	22.2732	22.2157		23.6568	23.405	23.353	23.5368	23.3661	23.4188	23.2703	23.1857	23.0191				+	S_P	6	6	6	311	311	311	20896	0	29293	209130000	63	1.47907e-06	9.52381e-06	0.826212	7.65351	Q5HQR6	Q5HQR6
23.9507		23.9241	24.3204	24.2489	24.2221	24.0736	23.8702	23.9178	23.6489	23.5581	23.5378	23.6446	23.7013	23.462	23.4373	23.4571	23.4551				+	S_P	7	7	7	305	305	305	31392	0	13058	377180000	60	1.51802e-06	9.50119e-06	-0.52127	-7.6371	Q5HN60	Q5HN60
27.5319	27.6126	27.5751	27.7225	27.5113	27.5545	27.6454	27.672	27.6249	27.9409	27.8419	27.9441	27.8135	27.8359	27.9163	27.75	27.8324	27.7668				+	S_P	15	15	15	617	617	617	35173	0	32331	5480400000	500	1.54351e-06	9.47867e-06	0.243507	7.38389	Q5HNX4	Q5HNX4
23.1761	22.8883	23.2961	23.1707	23.2474	23.4837	22.8128	22.7243	22.4879	23.9705	23.7616	23.9416	23.8282	23.732	24.0189	23.797	23.8381	23.8117				+	S_P	9	9	9	331	331	331	45728	0	67225	316150000	100	1.56163e-06	9.45626e-06	0.823582	7.37703	Q5HRQ0	Q5HRQ0
24.7511	24.6323	24.8022	24.9576	25.1314	25.2117	24.5888	24.5813	24.5803	24.0793	24.0335	23.9362	24.1014	24.1212	24.054	23.4663	23.3832	23.6015				+	S_P	11	11	11	64	64	64	25046	0	63491	504060000	210	1.58977e-06	9.43396e-06	-0.940009	-7.36654	Q5HQG3	Q5HQG3
24.9161	24.8321	24.5259	24.3853	24.6516	24.4688	24.5986	24.932	24.8299	25.1012	25.1655	25.2338	25.1539	25.2278	25.2967	25.3137	25.4882	25.3961				+	S_P	12	12	12	467	467	467	4423	0	10476	860710000	195	1.59064e-06	9.41176e-06	0.581863	7.36622	Q5HNK3	Q5HNK3
27.5268	27.6994	27.7752	26.6239	26.5524	26.9349	27.2207	27.3572	27.4541	28.9969	29.0833	29.0612	28.1825	28.1634	28.3072	28.9105	29.3444	29.2068				+	S_P	8	8	8	628	628	628	22627	0	1102	8447700000	315	1.6318e-06	9.38967e-06	1.56796	7.35124	Q5HM00	Q5HM00
25.8379	26.0147	26.0764	26.166	26.2126	26.2147	25.8357	25.8609	25.7541	25.6217	25.4127	25.4061	25.559	25.5452	25.6362	25.4039	25.3478	25.3503				+	S_P	25	25	25	415	415	415	79518	0	24261	1315300000	309	1.65823e-06	9.36768e-06	-0.521119	-7.34183	Q5HPU2	Q5HPU2
						26.1066	25.7491	25.5764	27.0834	27.07	26.9255	27.1376	27.2943	27.2455	26.898	26.9454	27.4012				+	S_P	3	3	3	202	202	202	1324	0	55395	2326100000	49	1.83086e-06	9.34579e-06	1.30053	9.84679	Q5HKK1	Q5HKK1
24.696	24.7698	25.0071	25.05	25.107	25.2235	24.9118	24.7717	24.8843	24.2079	24.322	24.4757	24.6092	24.4237	24.4913	24.3934	24.4121	24.5156				+	S_P	13	13	13	486	486	486	44016	0	85144	644800000	198	1.94409e-06	9.32401e-06	-0.507808	-7.24902	Q5HPX9	Q5HPX9
22.5933	22.4237	21.267			22.7644	22.3826	22.5913	22.155	23.4609	24.4817	24.4247	24.2287	23.4284	23.8619	24.0176	24.0673	23.8967				+	S_P	11	11	11	40	40	40	47161	0	81949	293500000	115	2.15068e-06	9.30233e-06	1.6743	7.69375	Q5HNS4	Q5HNS4
25.9228	25.9032	25.9619	25.9407	26.5835	26.4062	26.2448	26.4705	26.2286	25.4919	25.3602	25.5266	25.4804	25.5082	25.6523	25.6097	25.5494	25.559				+	S_P	8	8	8	569	569	569	22753	0	7147	1466700000	217	2.25306e-06	9.28074e-06	-0.658276	-7.16354	Q5HQ03	Q5HQ03
22.6782	23.5406	22.965	23.4397	23.4184	22.9952	22.7341	23.4506	23.2671	23.7824	23.9997	23.8834	24.0632	24.1871	24.0211	24.0454	24.0117	23.9494				+	S_P	20	20	20	309	309	309	85942	0	6445	345700000	156	2.3497e-06	9.25926e-06	0.828259	7.13931	Q5HS05	Q5HS05
						22.9451	23.1661	22.7761	23.7762	23.999	24.0844	24.2329	24.0582	24.1206	23.8488	23.8236	23.9681				+	S_P	7	7	7	439	439	439	26701	0	11729	287400000	84	2.39799e-06	9.23788e-06	1.02777	9.55966	Q5HPR4	Q5HPR4
24.2677	24.1918	24.2204	23.8439	24.0383	23.8915	24.1178	24.0848	24.0656	23.6629	23.4373	23.3286	23.1348	23.0479	23.1923	23.4705	23.6936	23.6851				+	S_P	11	11	11	754	754	754	2101	0	36296	334680000	118	2.46273e-06	9.21659e-06	-0.674338	-7.11225	Q5HRU9	Q5HRU9
26.302	26.5826	26.5242	26.4282	26.6193	26.5789	26.461	26.5876	26.4733	26.8631	26.8919	26.9114	26.7195	26.712	26.7424	26.8744	26.8049	26.7599				+	S_P	23	23	23	737	737	737	43546	0	18681	2654400000	413	2.51124e-06	9.1954e-06	0.30249	7.10103	Q5HL65	Q5HL65
28.3449	28.3538	28.2254	28.5732	28.5058	28.692	28.5897	28.6105	28.541	28.9779	28.9115	28.9172	29.0363	29.0511	29.0178	29.368	29.4683	29.4087				+	S_P	31	31	31	795	795	795	52622	0	32331	12313000000	951	2.516e-06	9.17431e-06	0.635623	7.09994	Q5HRX2	Q5HRX2
28.2154	27.7403	27.7954	28.0449	28.0635	28.0924	27.2445	27.2232	27.2619	26.7338	26.6278	26.5293	26.9321	26.9273	26.9107	26.5597	26.6499	26.5694				+	S_P	9	9	9	408	408	408	2491	0	24911	3884400000	283	2.60547e-06	9.15332e-06	-1.02682	-7.07988	Q5HQ00	Q5HQ00
22.2374		22.377	23.2643	23.147	22.9765	22.9326	22.9084	22.6207	24.0412	23.8644	24.0145	23.7446	23.8173	23.751	23.62	23.5738	23.6511				+	S_P	8	8	8	494	494	494	29189	0	33047	280360000	97	2.61596e-06	9.13242e-06	0.978446	7.29851	Q5HR87	Q5HR87
26.7464	26.3271	26.9337	27.7087	27.4832	27.3271	26.9888	26.8564	27.0036	26.3457	25.8057	25.6565	26.007	26.1305	26.0336	25.5376	25.5596	25.6412				+	S_P	5	5	5	64	64	64	10159	0	49628	2202700000	194	2.6231e-06	9.11162e-06	-1.18419	-7.07601	Q5HNT3	Q5HNT3
24.0541	23.8514	23.7553	24.1831	24.0418	24.1829	22.5912	23.3141	22.7858			21.9321	22.0674	22.0289	21.9108	21.565	21.3751	21.5218				+	S_P	5	5	5	222	222	222	31818	0	26859	168460000	61	2.67594e-06	9.09091e-06	-1.8684	-7.54827	Q5HPR0	Q5HPR0
25.983	25.8866	26.0293	25.5088	25.5635	25.6368	25.8623	25.8437	25.7259	26.2929	26.2708	26.185	26.198	26.2357	26.2089	26.4641	26.5042	26.5128				+	S_P	13	13	13	53	53	53	35028	0	14369	1817900000	283	2.71477e-06	9.07029e-06	0.536966	7.05632	Q5HQN7	Q5HQN7
22.1672	22.3356					21.9716	21.6644	21.7342	22.8016	22.6571	22.7499	22.7885	22.9855	22.7634	22.8878	22.9852	22.8783				+	S_P	8	8	8	487	487	487	29859	0	38104	137650000	56	2.77271e-06	9.04977e-06	0.858434	8.24053	Q5HQ24	Q5HQ24
27.1645	27.1626	27.1267	27.3332	27.2859	27.2203	27.0096	27.0788	27.0739	26.6214	26.9586	26.827	26.862	26.8748	26.8344	26.8893	26.7684	26.8527				+	S_P	42	41	41	578	563	563	98211	0	32331	3129600000	651	2.81863e-06	9.02935e-06	-0.329665	-7.03483	Q5HQI5	Q5HQI5
22.7283	23.5746	23.5672	22.9514	23.0868	23.1314	23.689	24.122	24.0617	25.1031	25.035	25.177	24.4043	24.3729	24.3791	25.1598	25.1943	25.2237				+	S_P	9	9	9	532	532	532	35907	0	42797	583140000	135	2.83578e-06	9.00901e-06	1.45964	7.03136	Q5HP36	Q5HP36
21.3187		21.4773	21.7314	21.8744		21.1431	21.2293		22.0763	22.2883	22.3721	22.7595	22.7662	22.757	22.6165	22.5954	22.6812				+	S_P	3	3	3	323	323	323	11333	0	12043	112400000	47	2.90838e-06	8.98876e-06	1.08347	7.80952	Q5HN62	Q5HN62
26.1771	26.6479	26.3434	25.9704	25.9473	25.945	26.535	26.5514	26.5095	26.813	26.9869	26.9615	26.9559	27.0784	26.9352	27.1996	27.1285	27.0964				+	S_P	16	16	16	658	658	658	34934	0	1996	2821300000	352	2.93871e-06	8.96861e-06	0.725363	7.01099	Q5HPW2	Q5HPW2
	21.4261			21.3962	21.5325	21.896	21.682	22.0217	23.0883	22.7383	23.0913	22.4012	22.767	22.6575	22.5338	22.4273	22.6				+	S_P	6	6	6	252	252	252	36395	0	14936	125030000	55	3.06854e-06	8.94855e-06	1.04143	7.77105	Q5HPE8	Q5HPE8
22.0324		22.09	21.6433	22.1536	21.7162	21.7432	21.9009	21.6571	22.3891	22.3735	22.4103	22.4255	22.4461	22.4338	22.2586	22.3164	22.3614				+	S_P	5	5	5	433	433	433	17329	0	18778	116330000	62	3.09722e-06	8.92857e-06	0.512306	7.19531	Q5HLX8	Q5HLX8
27.0084	27.162	26.8837	27.873	27.8461	27.7814	27.4141	27.447	27.5313	28.2595	28.337	28.1249	28.3437	28.4276	28.3319	28.8393	28.7199	28.7733				+	S_P	5	5	5	328	328	328	1315	0	92093	7179200000	258	3.24713e-06	8.90869e-06	1.02335	6.95415	Q5HM09	Q5HM09
24.1678	23.7742	23.6059	23.9152	23.7016	24.019	23.5821	23.4545	23.6989	24.4973	24.2646	24.3473	24.4146	24.4764	24.5725	24.2769	24.2332	24.2446				+	S_P	5	5	5	21	21	21	48351	0	38134	479310000	74	3.26579e-06	8.88889e-06	0.600912	6.9509	Q5HP80	Q5HP80
24.8254	24.7297	24.5541	24.9215	24.911	24.98	24.8186	24.5134	24.677	23.8339	24.3099	24.2477	24.3523	24.4177	24.2753	24.0912	24.2634	24.1801				+	S_P	9	9	9	682	682	682	19795	0	66683	554270000	159	3.2757e-06	8.86918e-06	-0.551026	-6.94918	Q5HLX4	Q5HLX4
26.8947	26.8529	26.8891	27.1299	27.2672	27.0788	26.5421	26.6338	26.6594	26.1745	26.1196	26.1678	26.417	26.2787	26.1745	25.8987	25.6764	25.6949				+	S_P	7	7	7	266	266	266	50266	0	13447	2211100000	240	3.39397e-06	8.84956e-06	-0.816192	-6.92904	Q5HLT2	Q5HLT2
23.3433	23.4237	23.3196	23.6069	23.6181	23.7091	23.3952	23.4558	23.3627	23.8186	24.4416	23.9788	24.1327	24.0408	23.978	24.6442	24.5171	24.4825				+	S_P	10	10	10	511	511	511	31709	0	96504	417580000	124	3.47837e-06	8.83002e-06	0.755547	6.91512	Q5HN86	Q5HN86
							22.3394	22.8889	24.5106	25.018	24.7064	25.3614	25.3503	25.2381	25.3879	25.1528	25.2672				+	S_P	4	4	4	623	623	623	68277	0	43887	559060000	57	3.66287e-06	8.81057e-06	2.49619	9.97195	Q5HPH8	Q5HPH8
					24.4414	23.4967			27.4649	27.4717	27.1992	27.8416	27.8768	28.1507	28.5105	28.2979	28.5654				+	S_P	208	208	208	348	348	348	10507	0	32331	3971800000	1295	3.7778e-06	8.79121e-06	3.96194	9.93498	Q5HPA2	Q5HPA2
25.5565	25.5442	25.2644	25.5869	25.6489	25.7115	25.5873	25.4227	25.3928	25.9644	26.2609	26.2237	25.8601	25.8366	25.8989	25.9948	25.9792	25.9182				+	S_P	11	11	11	576	576	576	32013	0	85286	1470500000	146	3.90346e-06	8.77193e-06	0.469069	6.84995	Q5HP16	Q5HP16
28.0894	28.1055	28.1202	28.4968	28.3968	28.5082	27.9233	27.9101	27.8608	27.3639	27.1369	27.1062	27.6007	27.6333	27.6814	27.423	27.39	27.4314				+	S_P	7	7	7	548	548	548	14731	0	64385	5476400000	268	3.93254e-06	8.75274e-06	-0.738272	-6.84577	Q5HRB9	Q5HRB9
24.0424	23.6996	23.8733	24.0549	24.0551	23.9386	23.667	23.9934	23.8146	24.3248	24.2495	24.2982	24.4299	24.4871	24.4895	24.124	24.2959	24.3654				+	S_P	12	12	12	383	383	383	48955	0	72713	486230000	142	3.93375e-06	8.73362e-06	0.436154	6.8456	Q5HP37	Q5HP37
25.1804	25.1976	25.1746	25.5853	25.4241	25.3966	25.0772	25.1781	24.9829	24.6386	24.7975	24.707	24.8518	24.905	24.8511	24.6113	24.6483	24.5631				+	S_P	35	35	35	372	372	372	14237	0	14985	780610000	372	3.94888e-06	8.7146e-06	-0.513692	-6.84344	Q5HQJ4	Q5HQJ4
	24.1153	24.4792	24.9612	25.1749	25.1904	25.1409	25.106	25.179	23.9439	23.7895	23.7836	23.8926	24.0096	24.1648	23.5291	23.7465	23.3344				+	S_P	7	7	7	292	292	292	27715	0	187	482820000	68	4.40772e-06	8.69565e-06	-1.11901	-6.98241	Q5HLH4	Q5HLH4
24.8693	24.7971	24.7554	25.1978	25.1638	25.1389	24.691	24.8882	24.8433	24.4699	24.3813	24.4226	24.4682	24.4827	24.5353	24.4356	24.4279	24.6133				+	S_P	15	15	15	362	362	362	43591	0	75871	625050000	173	4.41184e-06	8.67679e-06	-0.456432	-6.78112	Q5HLM9	Q5HLM9
22.703	22.2695	22.1149				22.9593	23.0005	22.8242	23.3911	23.8029	23.9844	23.8285	23.5235	23.7975	24.0234	24.0581	24.1588				+	S_P	7	7	7	393	393	393	41796	0	23872	276230000	75	4.53575e-06	8.65801e-06	1.1957	7.49444	Q5HLU3	Q5HLU3
27.8173	27.7902	27.7477	28.0434	27.9681	28.0165	27.5484	27.5399	27.6446	28.1548	28.2125	28.1781	28.4039	28.4481	28.4458	28.2305	28.2673	28.2706				+	S_P	38	38	38	471	471	471	10175	0	32331	7151200000	903	4.74248e-06	8.63931e-06	0.499485	6.74065	Q5HNN9	Q5HNN9
22.6167	22.9291	22.492	23.237	23.1307	23.1724	22.6908	22.6772	22.7198	23.7436	23.5432	23.5098	23.5958	23.6353	23.5235	23.5145	23.3262	23.3479				+	S_P	11	11	11	483	483	483	39886	0	3596	256150000	114	5.07611e-06	8.62069e-06	0.674892	6.7027	Q5HRF3	Q5HRF3
25.7468	25.7421	25.7826	25.942	25.802	25.9646	25.4625	25.666	25.8363	26.0474	26.2307	26.182	26.1705	26.0886	26.125	26.1999	26.0697	26.0984				+	S_P	5	5	5	454	454	454	11165	0	8087	1593300000	175	5.20051e-06	8.60215e-06	0.363022	6.68921	Q5HNV2	Q5HNV2
24.8761	25.0869	25.1157	24.9721	25.1182	25.0082	24.9774	25.184	24.9793	24.0968	24.5555	24.6542	24.4004	24.4878	24.3267	24.6962	24.6847	24.748				+	S_P	16	16	16	472	472	472	48634	0	51811	683530000	183	5.41968e-06	8.58369e-06	-0.518618	-6.66625	Q5HRF1	Q5HRF1
22.1841	23.0417	23.1695	23.1923	23.2767	23.2159	22.3876	22.4133	22.3137			21.443		21.0917	21.0864	20.7611		20.6044				+	S_P	4	4	4	156	156	156	30774	0	20058	93571000	29	5.51399e-06	8.56531e-06	-1.8021	-7.70471	Q5HL99	Q5HL99
25.6666	25.5951	25.389	25.7248	25.7212	25.7249	25.3062	25.2743	25.2648	24.8485	24.9746	24.9494	25.0702	25.0352	25.1356	24.8541	24.9663	25.16				+	S_P	13	13	13	474	474	474	34763	0	86071	922920000	170	5.56108e-06	1.7094e-05	-0.519234	-6.65194	Q5HQW3	Q5HQW3
30.0798	30.0088	30.084	29.593	29.4973	29.6026	30.0661	30.0342	30.0647	29.3919	29.3411	29.4155	29.2456	29.2362	29.2166	29.3197	29.3602	29.3445				+	S_P	22	22	22	871	871	871	42983	0	32331	19379000000	968	5.59542e-06	1.70576e-05	-0.573243	-6.64852	Q5HR68	Q5HR68
26.0557	25.9308	25.7785	25.951	26.0653	25.8876	26.1378	26.0996	26.0861	25.8344	25.4276	25.478	25.3828	25.358	25.4361	25.0197	25.01	24.9667				+	S_P	5	5	5	217	217	217	2675	0	75637	1227800000	155	5.61072e-06	1.70213e-05	-0.675469	-6.647	Q5HR56	Q5HR56
21.3984	21.3091		21.3214	21.6703		21.1605	21.5024	21.4511	21.9479	21.9154	21.9903	22.4412	22.3504	22.4172	21.9827	22.3527					+	S_P	5	5	5	261	261	261	3324	0	23914	92844000	40	5.76713e-06	1.69851e-05	0.772833	7.32767	Q5HRF5	Q5HRF5
23.5881	21.5497					22.9765	23.0329	21.5867	24.9992	24.8331	24.7897	24.7698	24.7705	24.7111	24.8669	24.9358	25.0103				+	S_P	11	11	11	505	505	505	31589	0	81861	483830000	141	5.96e-06	1.69492e-05	2.30726	7.64567	Q5HRP2	Q5HRP2
21.7121	22.7954	22.4329				23.2575	21.9755	22.7916	23.5547	24.0357	24.2376	24.1231	24.3407	24.1837	24.0044	24.066	23.804				+	S_P	12	12	12	42	42	42	37358	0	82139	305780000	107	6.01684e-06	1.69133e-05	1.54474	7.29849	Q5HKD5	Q5HKD5
23.7948	23.8251	23.7618	24.3454	24.1651	23.9546	24.1326	24.0719	24.1416	24.5242	24.8603	24.7694	24.9862	25.0166	24.9859	24.4564	24.8136	24.2895				+	S_P	13	13	13	56	56	56	37856	0	72949	579490000	201	6.11733e-06	1.68776e-05	0.723225	6.59911	Q5HNR0	Q5HNR0
27.2416	27.1096	27.2087	27.2845	27.0801	27.4126	27.2718	27.3233	27.3871	27.0672	26.9995	26.9101	26.9732	27.0177	26.987	26.9923	26.9852	27.0059				+	S_P	17	17	17	475	475	475	49215	0	20349	3550100000	505	6.12965e-06	1.68421e-05	-0.264585	-6.59799	Q5HM67	Q5HM67
31.0463	31.0693	31.0815	31.3015	31.2346	31.2311	31.1169	31.1754	31.1281	31.4279	31.3616	31.2877	31.5913	31.6183	31.6337	31.4456	31.4904	31.4358				+	S_P	36	36	36	706	706	706	66145	0	32331	64978000000	2692	6.15183e-06	1.68067e-05	0.323083	6.596	Q5HNW6	Q5HNW6
25.0263	25.1846	25.2232	25.0232	25.2343	25.2281	24.7475	24.6415	25.0624	24.5092	24.4665	24.6698	24.3717	24.3155	24.3539	23.9243	23.9428	23.9858				+	S_P	3	3	3	76	76	76	48374	0	12429	626050000	57	6.1777e-06	1.67715e-05	-0.759052	-6.59368	Q5HKL0	Q5HKL0
27.0413	27.1138	27.1466	26.6808	26.5952	26.7179	27.4306	27.4344	27.1739	28.4689	28.4547	28.4059	27.9475	27.8847	27.9983	27.6944	27.7089	27.7037				+	S_P	6	6	6	493	493	493	16254	0	68031	5423700000	239	6.34746e-06	1.67364e-05	0.992509	6.5787	Q5HM06	Q5HM06
23.4624	23.7025	23.5154	23.8666	23.7899	24.1333	23.5128	23.295	23.5543	24.1222	24.1896	24.1665	24.3237	24.4802	24.3204	24.2143	24.2218	24.2141				+	S_P	13	13	13	57	57	57	39655	0	71538	433900000	194	6.36778e-06	1.67015e-05	0.602281	6.57693	Q5HR08	Q5HR08
23.6487	23.375	23.432	23.4558	23.4349	23.5447	22.9769	23.4526	23.2968	23.9041	23.9971	24.0598	23.925	23.8554	23.8878	24.4125	23.9032	23.8071				+	S_P	10	10	10	434	434	434	36479	0	43708	344570000	100	6.45367e-06	1.66667e-05	0.570482	6.56954	Q5HRF4	Q5HRF4
27.5175	27.5134	27.6299	27.889	27.7177	27.6824	27.3863	27.3758	27.3828	26.8173	26.7912	26.5753	27.1213	27.2316	27.1963	26.5962	26.5149	26.5708				+	S_P	4	4	4	516	516	516	14229	0	38977	3640300000	176	6.483e-06	1.6632e-05	-0.742236	-6.56704	Q5HQR3	Q5HQR3
25.0237	24.8671	24.76	25.0935	25.1616	25.0853	24.667	24.7488	24.7239	24.3471	24.3464	24.3797	24.6695	24.4296	24.5263	24.1807	24.3097	24.2952				+	S_P	8	8	8	355	355	355	23863	0	57535	644860000	115	6.52693e-06	1.65975e-05	-0.516317	-6.56331	Q5HMH1	Q5HMH1
23.1653	23.2066	23.7096	22.3664	21.6709	21.789	23.2391	23.6032	23.8829	24.5651	24.7051	24.7399	24.6955	24.6698	24.7073	25.1627	25.3549	25.4265				+	S_P	24	15	15	582	388	388	56219	0	59418	556040000	128	6.59454e-06	1.65631e-05	1.93262	6.55763	Q5HKN2	Q5HKN2
			21.6119	21.7638	21.9302	22.3119	21.6073	22.4411	22.8285	23.3534	22.8632	23.1857	23.1298	23.62	22.7528	23.3701	23.1431				+	S_P	7	7	7	38	38	38	2725	0	14731	168160000	43	7.12521e-06	1.65289e-05	1.19413	7.18283	Q5HRJ2	Q5HRJ2
24.3104	24.2402	24.1033	24.0764	24.2818	24.4294	24.6246	24.5495	24.7759	23.776	23.8884	23.966	23.7095	23.7612	23.9161	23.8078	23.8192	23.8765				+	S_P	13	13	13	398	398	398	54668	0	65715	411920000	158	7.78426e-06	1.64948e-05	-0.541225	-6.4665	Q5HQM0	Q5HQM0
22.5386	22.6866	22.4183	23.1437	23.0138	23.2187	22.8397		22.9794	23.5238	23.3972	23.4712	24.1905	24.2152	24.1847	23.9091	23.8273	23.8139				+	S_P	5	5	5	632	632	632	87466	0	65453	298630000	74	8.06648e-06	1.64609e-05	0.982147	6.62604	Q5HP30	Q5HP30
24.1657	24.3322	24.2902	24.5762	24.4435	24.3494	23.8944	23.6714	23.823	24.8749	24.7532	24.8334	24.839	24.7587	24.9455	24.9219	24.8728	24.83				+	S_P	4	4	4	257	257	257	19604	0	20766	638030000	72	8.07692e-06	1.64271e-05	0.675925	6.44631	Q5HPB9	Q5HPB9
27.5916	27.616	27.4277	27.2516	27.3684	27.2367	27.3447	27.2797	27.2362	27.181	26.9931	26.976	27.0603	27.0196	27.0466	26.9129	26.8923	26.8566				+	S_P	7	7	7	706	706	706	11521	0	55605	3794300000	289	8.25506e-06	1.63934e-05	-0.379355	-6.43439	Q5HRQ7	Q5HRQ7
		22.9685						23.6555	25.478	25.2539	25.5596	25.0344	25.2737	25.1837	25.7464	25.7284	25.762				+	S_P	8	8	8	49	49	49	27177	0	48198	711100000	134	8.36781e-06	1.63599e-05	2.13469	9.02218	Q5HN43	Q5HN43
26.0444	25.9615	25.8378	25.8542	25.6901	25.731	25.5843	25.5406	25.6063	25.4603	25.2567	25.3664	25.3877	25.4196	25.4124	25.285	25.2512	25.1805				+	S_P	15	15	15	625	625	625	28878	0	62847	1144700000	291	8.54977e-06	1.63265e-05	-0.425596	-6.41524	Q5HNI4	Q5HNI4
	21.8203				21.2076	22.2601			23.4538	23.3042	23.4889	23.6661	23.6712	23.5093	24.0429	24.1025	23.9936				+	S_P	4	4	4	231	231	231	21552	0	38613	213120000	54	8.76306e-06	1.62933e-05	1.92981	8.2733	Q5HQ23	Q5HQ23
26.3401	26.6505	26.6141	27.0377	26.8522	26.9483	26.7432	26.7822	26.7747	26.0188	25.9278	25.9709	26.3533	26.3855	26.3409	26.1574	26.2551	26.2277				+	S_P	6	6	6	827	827	827	11588	0	90056	2296700000	206	9.23652e-06	1.62602e-05	-0.567275	-6.37316	Q5HM39	Q5HM39
30.72	30.7352	30.7548	30.4488	30.4197	30.3546	31.1528	31.1176	31.0343	31.2557	31.2915	31.2495	31.5345	31.6404	31.5974	31.72	31.7234	31.7242				+	S_P	21	21	21	723	723	723	32993	0	32331	62586000000	1337	9.33845e-06	1.62272e-05	0.77766	6.3672	Q5HL21	Q5HL21
			23.5691	23.5915	23.4487	22.9279	22.5518	23.2574	24.2494	24.5139	24.4804	24.5368	24.6875	24.4759	24.2817	24.1384	23.9599				+	S_P	6	6	6	298	298	298	36041	0	4438	402900000	88	9.74596e-06	1.61943e-05	1.14492	6.97162	Q5HP75	Q5HP75
22.45	22.5609			22.5628		22.3944		22.3963	22.887	22.7966	23.2477	23.1956	23.1703	23.2782	23.0166	22.943	23.191				+	S_P	4	4	4	138	138	138	47995	0	22473	170560000	46	9.94962e-06	1.61616e-05	0.60778	7.26433	Q5HPS9	Q5HPS9
25.3103	25.7113	25.4235	25.1888	25.3861	24.883	24.5501	25.1457	24.6349	27.0184	26.7488	26.8957	26.5537	26.4575	26.4123	25.7444	25.8361	25.9585				+	S_P	4	4	4	788	788	788	7351	0	11071	2687900000	1617	1.01726e-05	1.6129e-05	1.26575	6.32077	Q5HPE0	Q5HPE0
27.7879	27.8634	27.8559	27.7863	27.866	27.9637	27.8407	27.7722	27.8243	27.9889	28.049	27.9618	28.2084	28.2578	28.2433	28.0778	28.1055	28.027				+	S_P	12	12	12	492	492	492	22709	0	2004	6533500000	341	1.039e-05	1.60966e-05	0.26212	6.30933	Q5HN82	Q5HN82
			22.2779	22.2852	22.2913	22.7851	22.7837	22.896	23.2332	23.4242	23.5292	23.3325	23.549	23.6622	23.3344	23.1776	23.1986				+	S_P	14	14	14	463	463	463	54221	0	74006	211510000	94	1.06008e-05	1.60643e-05	0.829137	6.91558	Q5HNA6	Q5HNA6
24.0544	23.7447	23.965	23.9452	23.6817	23.895		24.1988	23.9026		23.1732	23.2952			23.2339	23.1861	23.4772					+	S_P	5	5	5	182	182	182	44175	0	20207	276540000	48	1.0641e-05	1.60321e-05	-0.650326	-7.597	Q5HRE0	Q5HRE0
23.0704	23.5931	23.3711	23.8833	23.8368	23.7441	23.4843	23.3226	23.4759	23.8824	24.1394	24.0635	24.2531	24.1378	24.0876	24.2352	24.1799	24.211				+	S_P	5	5	5	368	368	368	24902	0	70891	389710000	80	1.06804e-05	1.6e-05	0.600912	6.29442	Q5HMG5	Q5HMG5
23.2008	23.3745	23.0276	23.375	23.5783	23.6192	23.5978	23.661	23.949	23.767	23.9759	24.3083	24.4178	24.4044	24.2349	24.2696	24.23	24.4516				+	S_P	4	4	4	254	254	254	25487	0	48269	412720000	49	1.077e-05	1.59681e-05	0.741819	6.2899	Q5HPE5	Q5HPE5
27.5374	27.619	27.3199	27.3576	27.7008	27.8637	27.5266	27.6847	28.0944	29.3753	29.3361	29.4402	28.8503	28.9755	29.215	28.0531	28.4718	28.0997				+	S_P	2	2	2	393	393	393	10637	0	12853	9335700000	296	1.17234e-05	1.59363e-05	1.23477	6.24415	Q5HPR8	Q5HPR8
24.6411	24.4713	24.2554	24.327	24.4362	24.1976	24.1056	24.1188	24.3017	24.4065	24.9088	24.8711	25.0506	24.9173	24.8804	24.8822	24.818	24.7847				+	S_P	9	9	9	385	385	385	3739	0	12515	647550000	138	1.17365e-05	1.59046e-05	0.518311	6.24354	Q5HQ99	Q5HQ99
25.7293	25.5733	25.7243	25.7666	25.7195	25.7835	25.0489	25.1754	25.1294	24.6019	24.5478	24.4241	24.7648	24.7735	24.455							+	S_P	6	6	6	833	833	833	11367	0	30869	731020000	67	1.28298e-05	1.5873e-05	-0.922176	-6.7894	Q5HLB9	Q5HLB9
26.7347	26.6897	26.7799	26.2634	26.0982	26.0627	26.6918	26.6694	26.8527	27.12	27.4885	27.3243	27.0565	27.1431	27.1069	27.6123	27.6313	27.6212				+	S_P	8	8	8	508	508	508	25885	0	18387	3485500000	282	1.38227e-05	1.58416e-05	0.806866	6.15572	Q5HM82	Q5HM82
22.5529	23.0364	23.2035				23.7978	22.7706	22.8149	24.3437	23.8794	23.9432	24.1814	23.9646	24.0456	24.502	24.2678	24.2599				+	S_P	11	11	11	383	383	383	61436	0	81783	318000000	76	1.42081e-05	1.58103e-05	1.12482	6.7225	Q5HKV0	Q5HKV0
						21.53	21.9207	21.6822	23.0201	23.5005	23.2472	23.2188	23.2922	23.2646	24.0435	23.9078	23.8938				+	S_P	4	4	4	281	281	281	2313	0	12983	193050000	36	1.45549e-05	1.57791e-05	1.77665	7.80816	Q5HRS3	Q5HRS3
23.8555	24.2698	23.9138	24.3072	24.4127	24.385	24.0468	24.1799	24.1349	23.667	23.5458	23.9701	23.8219	23.5763	23.6712	23.638	23.6162	23.5795				+	S_P	8	8	8	439	439	439	374	0	17791	370770000	101	1.48697e-05	1.5748e-05	-0.49108	-6.1167	Q5HL78	Q5HL78
		22.7716	22.6921	22.5607	22.3552	22.2534	22.2688	22.4236	22.7374	23.3514	23.2249	23.356	23.5299	23.2168	23.1759	22.9742	23.118				+	S_P	6	6	6	169	169	169	35697	0	46426	184710000	58	1.60766e-05	2.35756e-05	0.712115	6.41726	Q5HR49	Q5HR49
22.9023	22.6591	23.0601	23.233	23.1425	23.0772	22.5962	22.5689	22.5362								21.1837	21.1671				+	S_P	3	3	3	216	216	216	17506	0	1602	92697000	32	1.62651e-05	2.35294e-05	-1.68852	-8.31323	Q5HL14	Q5HL14
27.5642	27.5168	27.4944	27.7951	27.7182	27.8868	27.3616	27.3676	27.327	28.1394	28.0052	28.0282	28.16	28.1295	28.1596	27.9097	27.86	27.9021				+	S_P	19	19	19	767	767	767	46395	0	17485	6022800000	649	1.65543e-05	2.34834e-05	0.473551	6.05956	Q5HNM9	Q5HNM9
28.997	29.0026	29.0659	29.551	29.5696	29.4771	29.2009	29.1967	29.1876	29.7341	29.8187	29.6956	29.8278	29.7661	29.8277	29.7363	29.6283	29.6039				+	S_P	13	13	13	573	573	573	29795	0	12569	19294000000	677	1.68164e-05	2.34375e-05	0.487788	6.05121	Q5HPT5	Q5HPT5
28.1418	28.3515	28.3851	28.4361	28.4147	28.4419	28.1475	28.1253	28.1279	27.9799	27.9772	27.9627	28.0525	28.0133	28.0274	27.9072	27.8376	27.8572				+	S_P	23	23	23	631	631	631	64358	0	32331	6937900000	825	1.72576e-05	2.33918e-05	-0.328542	-6.03746	Q5HPS8	Q5HPS8
27.3405	27.2306	27.2028	27.3288	27.3729	27.4533	27.0011	27.0411	26.9913	27.8461	27.7733	27.7537	27.779	27.7416	27.7336	27.5343	27.4776	27.4328				+	S_P	26	26	26	494	494	494	77864	0	31684	4678700000	623	1.87708e-05	2.33463e-05	0.456615	5.99295	Q5HRP3	Q5HRP3
24.5879	24.8175	24.8161	24.9502	24.8388	24.7938	24.2817	24.3932	24.2593	23.6435	23.708	23.8575	24.058	24.0973	24.2318	24.1526	24.0743	23.9585				+	S_P	3	3	3	364	364	364	12445	0	27177	495220000	111	1.93901e-05	2.3301e-05	-0.661876	-5.97579	Q5HLV5	Q5HLV5
24.3427	24.1554	24.333	24.4502	24.6763	24.553	24.1116	24.097	24.2323	25.3547	25.1286	25.3407	24.8126	24.8454	25.1833	24.8503	24.6474	24.75				+	S_P	6	6	6	453	453	453	19034	0	72196	687310000	141	1.95304e-05	2.32558e-05	0.662404	5.97198	Q5HNR6	Q5HNR6
				22.0674			21.3694	21.666	22.7442	23.1584	22.8431	23.0455	22.8936	22.8505	22.9557	22.4886	22.7903				+	S_P	7	7	7	203	203	203	41665	0	26559	141760000	62	1.98436e-05	2.32108e-05	1.1624	7.53381	Q5HPM2	Q5HPM2
23.7464	23.9704	23.7621	23.7618	23.6901	23.7326	23.6847	23.2052	23.5223	24.2283	24.313	24.088	24.0648	24.1773	24.204	24.0802	24.1291	23.9709				+	S_P	11	11	11	294	294	294	57484	0	41267	401730000	141	2.0449e-05	2.3166e-05	0.464434	5.94773	Q5HMY0	Q5HMY0
24.4493	24.4438	24.2123	24.5541	24.5722	24.6274	24.5965	24.4641	24.4409	25.2079	25.1322	25.0507	25.0552	24.857	24.9915	24.8253	24.5626	24.8271				+	S_P	20	20	20	432	432	432	64274	0	11877	734630000	178	2.15679e-05	2.31214e-05	0.46099	5.91968	Q5HL11	Q5HL11
22.0592	22.4133	22.3468	22.0784	22.3122	22.5296	21.848	22.1853	22.2659				20.8366	21.0697								+	S_P	6	6	6	258	258	258	37051	0	16585	59173000	57	2.19095e-05	2.30769e-05	-1.2734	-8.01025	Q5HK11	Q5HK11
					22.2743	22.3725	22.1884	22.3048	22.7784	22.6089	22.8857	22.6189	22.7292	22.8231	22.7024	22.89	22.997				+	S_P	5	5	5	497	497	497	20187	0	26652	136660000	69	2.2844e-05	2.30326e-05	0.496528	6.99502	Q5HM96	Q5HM96
26.5323	26.4692	26.5612	26.2055	26.1721	26.2333	26.4975	26.5609	26.5029	26.8789	26.723	26.7839	26.6626	26.6763	26.7017	26.855	26.8421	26.9261				+	S_P	15	15	15	684	684	684	23948	0	209	2575400000	323	2.40799e-05	3.06513e-05	0.36832	5.86184	Q5HP99	Q5HP99
23.817	23.9966	24.5912	24.5512	24.643	24.6776	24.6	24.632	24.5967	25.1063	25.119	25.1315	25.0223	24.9987	25.0153	25.1346	25.1292	25.0961				+	S_P	13	13	13	612	612	612	28785	0	51226	788450000	127	2.43324e-05	3.05927e-05	0.627536	5.85637	Q5HNS3	Q5HNS3
28.5866	28.5301	28.3399	28.6874	28.6095	28.5959	28.2896	28.1431	28.1879	29.1388	28.9818	28.9766	29.0698	29.1446	29.1117	28.787	28.7614	28.6903				+	S_P	7	7	7	538	538	538	10599	0	66219	11147000000	269	2.4691e-05	3.05344e-05	0.52134	5.84871	Q5HM01	Q5HM01
							21.962	22.4263	23.3198	23.5596	23.416	23.1968	23.0856	23.1469	23.3885	23.4554	23.4247				+	S_P	7	7	7	417	417	417	3217	0	24647	177110000	54	2.48597e-05	3.04762e-05	1.13844	7.8844	Q5HLT3	Q5HLT3
28.9193	28.9272	29.1333	29.2896	29.3235	29.3678	29.4648	29.4531	29.4521	29.794	29.7184	29.658	29.6346	29.7043	29.6216	30.0204	30.0351	30.0016				+	S_P	22	22	22	637	637	637	41411	0	32331	20865000000	1058	2.51718e-05	3.04183e-05	0.539691	5.83862	Q5HQ06	Q5HQ06
23.9625	24.214	24.0761	24.2105	24.117	24.2666	24.2119	24.1832	24.2238	23.8254	23.9602	23.9213	24.0078	24.0438	23.9323	23.8923	23.8827	23.9701				+	S_P	11	11	11	357	357	357	50303	0	48518	444290000	193	2.54596e-05	3.03605e-05	-0.22555	-5.83268	Q5HRM7	Q5HRM7
23.9546	23.6762	23.7436	24.1141	23.8653	23.8892	23.601	23.6592	23.8479	23.1576	23.3537	23.2019	23.6217	23.5346	23.5136	23.3189	23.328	23.4028				+	S_P	6	6	6	223	223	223	39685	0	21939	298620000	69	2.55559e-05	3.0303e-05	-0.435372	-5.8307	Q5HQM4	Q5HQM4
26.2328	26.5723	26.7822	26.0382	26.0892	25.9904	26.5631	26.4726	26.5137	26.8055	27.11	27.1336	27.385	27.4336	27.3349	26.8669	26.8913	26.8516				+	S_P	6	6	6	907	907	907	12093	0	17579	3003900000	281	2.56102e-05	3.02457e-05	0.728678	5.82959	Q5HME9	Q5HME9
						20.6977		20.3671	21.7481	21.4199	21.3717	21.4839	21.2345	21.4174	21.5391	21.4706	21.4783				+	S_P	4	4	4	209	209	209	23086	0	11674	46806000	34	2.58132e-05	3.01887e-05	0.930214	7.84721	Q5HLP0	Q5HLP0
			22.2179	21.6515			22.0203	21.6075	22.6219	22.582	22.6203	22.6919	22.7285	22.7123	22.6518	22.9221	22.4336				+	S_P	6	6	6	436	436	436	24471	0	238	119260000	48	2.58681e-05	3.01318e-05	0.788401	6.90022	Q5HLK6	Q5HLK6
21.4359	21.6365	21.4132	21.2233	21.0501	21.1629	21.6439	21.6307	21.8197	21.8427	22.2646	22.3953	22.2488	22.3862	22.4064							+	S_P	2	2	2	103	103	103	22531	0	25609	87434000	34	2.58946e-05	3.00752e-05	0.811078	6.33671	Q5HLR7	Q5HLR7
27.1469	27.3525	27.2776	27.4279	27.2512	27.3276	27.2072	27.1628	27.0563	27.4538	27.6169	27.7037	27.5329	27.5015	27.5269	27.5313	27.4253	27.4472				+	S_P	29	29	29	595	595	595	66882	0	31584	4440300000	656	2.65238e-05	3.00188e-05	0.281059	5.81128	Q5HNS2	Q5HNS2
30.4457	30.381	30.3027	30.5064	30.1177	30.3516	30.87	30.9983	31.0429	31.1219	31.3019	31.2127	31.2134	31.082	31.0862	31.4447	31.4533	31.37				+	S_P	21	21	21	611	611	611	49695	0	32331	52075000000	1014	2.80207e-05	2.99625e-05	0.696639	5.78265	Q5HQ73	Q5HQ73
		21.4695	22.0199	22.257	22.1508	22.1572	21.8141	21.8613	22.6716	22.7757	22.5943	22.9405	22.6641	22.7745	22.4003	22.4417	22.4958				+	S_P	5	5	5	329	329	329	23624	0	27795	128710000	48	2.84699e-05	2.99065e-05	0.678422	6.0781	Q5HN88	Q5HN88
25.0293	25.1303	24.8836	25.4478	25.3023	25.378	25.435	25.4519	25.4706	25.5292	25.7327	25.8698	26.1869	25.9478	26.1485	25.7706	25.7695	25.7552				+	S_P	11	11	11	403	403	403	44117	0	18641	1281400000	179	2.96983e-05	2.98507e-05	0.575718	5.75238	Q5HNH7	Q5HNH7
23.2551	23.1296	23.1791	23.004	23.088	22.9826	23.0524	22.7731	23.1497	22.8609	22.4563	22.9331	22.3643	22.284	22.2622		22.3261	22.3584				+	S_P	6	6	6	303	303	303	33357	0	17003	144510000	55	3.32235e-05	2.97952e-05	-0.587504	-5.82856	Q5HL69	Q5HL69
23.8922	24.0969	23.8957	24.2248	24.201	24.159	23.8566	23.7524	24.101	24.1498	24.4308	24.5872	24.8406	24.6593	24.7563	24.9918	24.414	24.5344				+	S_P	18	18	18	345	345	345	74972	0	75026	557000000	195	3.55942e-05	2.97398e-05	0.576062	5.65852	Q5HMH0	Q5HMH0
22.7325	23.004	23.0875	23.2345	23.0755	23.4232	22.5949	22.8292	22.9139	22.5262	22.3635	22.6051	22.5043	22.6075	22.498	22.3415	22.4273	22.2794				+	S_P	6	6	6	247	247	247	38525	0	15385	164990000	108	3.61441e-05	2.96846e-05	-0.52691	-5.6506	Q5HPN8	Q5HPN8
29.0318	29.0109	29.0471	29.5964	29.6224	29.5232	28.8067	28.7851	28.8601	29.5716	29.7148	29.7062	30.0652	30.1886	30.1002	29.8426	29.9677	29.891				+	S_P	5	5	5	402	402	402	13662	0	26916	20190000000	345	3.68228e-05	2.96296e-05	0.751591	5.64099	Q5HM26	Q5HM26
27.2904	27.2906	27.3777	27.0755	27.1333	27.1142	27.7084	27.7339	27.6005	27.8809	27.9567	27.93	27.8206	27.8758	27.86	28.4416	28.4015	28.4348				+	S_P	14	14	14	58	58	58	31952	0	32198	6003200000	461	3.93231e-05	2.95749e-05	0.697476	5.60713	Q5HRN5	Q5HRN5
23.176	23.3446	23.4028	23.4457	23.4669	23.6492	23.0534	22.9941	23.1981					22.2123			21.9801					+	S_P	5	5	5	182	182	182	40656	0	16856	121640000	56	4.04368e-05	2.95203e-05	-1.20724	-7.41384	Q5HN05	Q5HN05
22.8397	22.9761	22.761	23.108	23.2897	23.2693	22.6147	22.6435	22.6538	22.1649	22.5528	22.3994	22.1053	22.3255	22.3927	22.4479	22.3935	22.359				+	S_P	6	6	6	159	159	159	5042	0	16187	152760000	100	4.18858e-05	2.94659e-05	-0.557205	-5.57466	Q5HNU5	Q5HNU5
26.8142	26.3383	26.697	27.0097	27.0331	26.9083	27.184	27.1437	27.0549	27.7529	27.5352	27.4868	27.2772	27.2596	27.3284	27.5479	27.6179	27.6349				+	S_P	7	7	7	54	54	54	15287	0	23424	3945600000	149	4.26972e-05	2.94118e-05	0.584193	5.56481	Q5HRK7	Q5HRK7
	24.8301	24.9681	25.0456	25.8668	25.1231	24.6957	25.2758	24.8653	25.8453	25.8508	26.068	26.5631	26.9191	26.6859	25.9761	25.6809	26.1284				+	S_P	4	4	4	694	694	694	82655	0	64508	1511100000	120	4.27081e-05	2.93578e-05	1.10706	5.69201	Q5HM21	Q5HM21
22.3057	22.6337	22.7837	23.284	23.1854	23.247	22.9024	22.7218	22.9967		21.9809	22.1028	22.3759	22.3705	22.3599	21.8962	21.9697	21.7207				+	S_P	4	4	4	264	264	264	23697	0	13098	133370000	66	4.47138e-05	3.663e-05	-0.798537	-5.6672	Q5HR66	Q5HR66
24.6609	24.5722	24.4883	24.5902	24.5382	24.4299	24.0442	24.1632	24.2652	24.9226	24.8975	24.9874	24.9912	24.9978	25.0223	24.8522	24.6368	24.6775				+	S_P	23	23	23	494	494	494	57062	0	95726	690070000	213	4.56161e-05	3.65631e-05	0.470324	5.5309	Q5HL47	Q5HL47
22.3803	22.892	22.8569	22.5961			23.3247	23.2393	23.0982	23.9638	23.8171	23.8505	23.5145	23.6057	23.87	23.8873	23.6603	23.2978				+	S_P	5	5	5	299	299	299	32284	0	31774	267870000	75	4.75776e-05	3.64964e-05	0.806064	5.78111	Q5HLV7	Q5HLV7
26.3125	26.1117	26.0422	26.0187	26.0537	25.9989	25.7341	25.7999	25.7703	26.4568	26.5351	26.5091	26.3575	26.3692	26.4321	26.255	26.2132	26.2944				+	S_P	20	20	20	548	548	548	49792	0	12822	1917700000	390	4.84007e-05	3.64299e-05	0.397809	5.50057	Q5HMA1	Q5HMA1
23.0956	23.0638		23.5949	23.3649	23.7022	22.757	22.6461	22.7431	22.5377	22.2833	21.955	22.3695	22.3092	22.2428	21.6963	21.3818	21.7421				+	S_P	6	6	6	169	169	169	58045	0	20315	149060000	61	5.17444e-05	3.63636e-05	-1.06341	-5.58856	Q5HKX8	Q5HKX8
30.0849	30.1122	29.9959	30.2009	30.1996	30.1576	29.8123	29.81	29.7362	29.5961	29.5671	29.5687	29.6626	29.6819	29.731	29.2129	29.172	29.2212				+	S_P	9	9	9	663	663	663	18032	0	29202	21699000000	685	5.46124e-05	3.62976e-05	-0.521813	-5.43897	Q5HNH0	Q5HNH0
23.6392	23.8629	23.9664	23.8998	23.9438	24.0003	23.7323	23.4463	23.8735	23.9025	24.5692	24.2149	24.2314	24.3738	24.3088	24.3087	24.3296	24.219				+	S_P	8	8	8	188	188	188	63491	0	42569	447350000	77	5.80413e-05	3.62319e-05	0.454816	5.40799	Q5HQ15	Q5HQ15
26.5112	26.5296	26.5128	26.8927	26.885	26.7934	26.6744	26.6505	26.5385	26.343	26.0673	26.1326	26.4442	26.387	26.3896	26.3566	26.3345	26.2762				+	S_P	10	10	10	529	529	529	26102	0	88267	2256000000	204	5.89833e-05	3.61664e-05	-0.361907	-5.39981	Q5HPT3	Q5HPT3
26.9124	27.0337	26.9506	26.8178	26.6617	26.6828	26.8301	26.7486	26.8143	26.3677	26.3839	26.4538	26.4517	26.516	26.5318	26.6225	26.642	26.7142				+	S_P	19	19	19	664	664	664	49365	0	19035	2544400000	434	5.92735e-05	3.61011e-05	-0.307589	-5.39732	Q5HQI9	Q5HQI9
24.8663	24.3318	24.1633	24.441	24.5659	24.6681	24.0732	24.1934	24.1336	25.0059	24.7224	24.7978	25.0258	25.0251	25.0408	24.8262	24.9312	24.8684				+	S_P	6	6	6	323	323	323	29549	0	37129	681150000	94	5.98147e-05	3.6036e-05	0.53412	5.3927	Q5HPD3	Q5HPD3
26.6897	26.7334	26.766	27.1198	27.1414	27.126	26.4626	26.4446	26.3617	26.097	25.9447	25.9794	26.3171	26.2959	26.3333	26.1778	26.1547	26.013				+	S_P	7	7	7	486	486	486	19942	0	12849	2237000000	266	6.04698e-05	3.59712e-05	-0.614709	-5.38717	Q5HQ87	Q5HQ87
28.2856	28.4972	28.3967	28.6678	28.5866	28.4923	28.6136	28.5483	28.4958	27.9659	28.0311	28.0929	28.1706	28.107	28.1629	28.2934	28.3573	28.3942				+	S_P	10	10	10	582	582	582	25695	0	27074	8035600000	378	6.14834e-05	3.59066e-05	-0.334298	-5.37874	Q5HND3	Q5HND3
22.054	21.6584				21.5382				22.4373	22.3716	22.4446	22.2272	22.5977	22.366	22.4143	22.366	22.5007				+	S_P	3	3	3	328	328	328	69721	0	54188	98341000	40	6.3181e-05	3.58423e-05	0.663702	6.56921	Q5HNX1	Q5HNX1
26.9141	27.0036	27.0086	27.2637	27.0947	27.0535	27.5111	27.2905	27.3406	26.6592	26.5606	26.4552	26.6036	26.4294	26.5881	26.9968	26.7335	26.9598				+	S_P	11	11	11	764	764	764	23494	0	19223	3000500000	317	6.59161e-05	3.57782e-05	-0.499362	-5.34347	Q5HM84	Q5HM84
25.5771	25.5783	25.4568	25.3849	25.1065	25.5732	25.2291	25.2342	25.3909	25.9755	25.6472	25.6166	25.8885	25.8198	25.9265	25.7245	25.6604	25.7397				+	S_P	6	6	6	586	586	586	16274	0	13086	1458700000	193	6.68654e-05	3.57143e-05	0.385284	5.33623	Q5HP38	Q5HP38
23.6349	23.8651	23.6349	23.5958	23.6208	23.3964	23.5105	23.3944	23.4849	23.7813	23.8302	23.766	24.0248	23.979	24.021	23.8311	23.8632	23.8623				+	S_P	7	7	7	339	339	339	35264	0	46817	347060000	115	6.79905e-05	3.56506e-05	0.313453	5.32779	Q5HLW7	Q5HLW7
23.5311	23.6646	23.264	23.5709	23.2462	23.6168	23.4558	23.3564	23.5223	24.3401	24.3409	24.2542	24.0384	23.9759	24.1611	23.4569	23.9059	23.8597				+	S_P	5	5	5	274	274	274	35829	0	52411	354230000	97	6.8586e-05	3.55872e-05	0.567225	5.32339	Q5HQW2	Q5HQW2
25.6734	25.5598	25.6925	25.8817	25.7999	25.9579	25.5617	25.6944	25.568	25.4746	25.5019	25.5453	25.423	25.3398	25.3899	25.3972	25.4301	25.3805				+	S_P	12	12	12	399	399	399	46087	0	93447	1178800000	309	7.27708e-05	3.5524e-05	-0.278564	-5.29348	Q5HKT9	Q5HKT9
24.4591	24.647	24.8047	24.9146	24.8853	25.0407	24.6231	24.6096	24.6801	24.0815	24.3441	24.1854	24.3671	23.9743	24.4562	24.4037	24.5373	24.1728				+	S_P	5	5	5	831	831	831	88849	0	58445	546080000	127	7.37129e-05	3.5461e-05	-0.4602	-5.28699	Q5HQU0	Q5HQU0
23.7396	23.8765	24.0823	24.381	24.4793	24.4464	23.8376	23.746	23.831	23.0237	23.2147	23.4051	23.4796	23.6932	23.7169	23.3023	23.2326	23.2954				+	S_P	7	7	7	356	356	356	35538	0	7455	322800000	71	7.65375e-05	3.53982e-05	-0.67291	-5.26804	Q5HM77	Q5HM77
27.9919	28.0673	27.7951	27.2427	27.3241	27.5534	27.8831	28.0251	28.0394	28.2245	28.302	28.3107	28.3484	28.2606	28.3031	28.4809	28.5149	28.5638				+	S_P	17	17	17	68	68	68	28218	0	20039	7326600000	573	7.65482e-05	3.53357e-05	0.598522	5.26796	Q5HQQ2	Q5HQQ2
24.7722	24.2678	24.8228	23.3888	23.3116	23.1923	24.3655	24.3685	24.3509	25.1578	25.1112	25.2062	25.0638	25.1328	25.1965	25.3805	25.3017	25.3746				+	S_P	8	8	8	349	349	349	36737	0	61475	718970000	144	7.72667e-05	3.52734e-05	1.12053	5.26326	Q5HP35	Q5HP35
28.1816	28.1676	28.0461	28.1442	28.3419	28.2393	28.4693	28.5379	28.4759	27.8201	27.9661	27.827	27.7309	27.6835	27.6675	28.0228	28.0802	28.057				+	S_P	18	18	18	582	582	582	44184	0	32331	7057400000	507	7.82995e-05	3.52113e-05	-0.416506	-5.25657	Q5HQM1	Q5HQM1
24.8178	24.9932	24.7564	24.0218	24.2926	24.2821	24.8661	24.7591	24.8333	24.9959	25.2505	25.2277	25.4373	25.3433	25.2549	25.2162	25.2441	25.2468				+	S_P	11	11	11	539	539	539	29357	0	11609	850260000	147	8.02167e-05	3.51494e-05	0.621576	5.2444	Q5HRR4	Q5HRR4
25.9686	26.1378	26.0746	26.0684	26.1488	26.1841	26.0641	25.9959	25.9803	26.3239	26.2237	26.2574	26.3196	26.2146	26.2567	26.2253	26.1438	26.1813				+	S_P	17	17	17	504	504	504	45705	0	1556	1813800000	295	8.25578e-05	3.50877e-05	0.169285	5.22994	Q5HM59	Q5HM59
23.3218	23.5767	23.4266		23.8468	23.8957	23.824	23.6965	23.5088	23.9999	24.0678	23.9746	24.1003	24.0335	24.0696	24.0059	24.0086	23.9386				+	S_P	8	8	8	426	426	426	25609	0	27289	368560000	60	8.72717e-05	3.50263e-05	0.384974	5.31061	Q5HPY7	Q5HPY7
21.641	21.9412	22.1625	22.1222						22.995	23.389	23.2063	23.3279	23.3531	23.0633	22.4511	22.7652	22.8137				+	S_P	3	3	3	372	372	372	14012	0	25397	144970000	31	8.93038e-05	3.4965e-05	1.0738	5.99967	Q5HLL0	Q5HLL0
21.1819		21.4399	21.1415			23.0128	22.5669	22.9538	24.2005	24.228	24.2243	23.6263	23.1733	23.7068	24.8766	24.8374	24.8912				+	S_P	10	10	10	375	375	375	31852	0	85555	337650000	92	8.95629e-05	3.4904e-05	2.14659	5.57765	Q5HNK4	Q5HNK4
22.8683		22.0939	22.9112	22.2975		22.4573	22.4904	22.4177	23.1192	22.9231	22.8586	23.1668	23.36	23.0535	23.2328	23.1552	23.2984				+	S_P	15	15	15	486	486	486	47772	0	67246	191220000	102	9.24152e-05	3.48432e-05	0.624545	5.40714	Q5HNT8	Q5HNT8
27.8241	27.5396	27.3487	28.0175	28.0934	28.0927	27.8161	27.7329	27.7428	28.4532	28.2101	28.2506	28.3662	28.4252	28.4301	28.1513	28.1698	28.1228				+	S_P	7	7	7	364	364	364	13713	0	10118	7381600000	247	9.56818e-05	3.47826e-05	0.485719	5.15596	Q5HNM5	Q5HNM5
22.5828	22.3395	22.1357	22.0684	22.559	22.1223	22.0803	22.2137	22.0614	20.9751	21.251	21.7308		21.1337	21.8099							+	S_P	6	6	6	164	164	164	58475	0	30253	71303000	41	0.000105362	3.47222e-05	-0.860251	-5.6614	Q5HLE6	Q5HLE6
28.7744	28.9744	28.9375	28.8159	29.1165	29.032	29.0024	28.8328	29.1599	29.1727	29.0528	29.2645	29.3769	29.4061	29.5341	29.3038	29.2408	29.2497				+	S_P	12	12	12	81	81	81	22343	0	32331	14750000000	1070	0.000108058	3.4662e-05	0.32837	5.09521	Q5HRH7	Q5HRH7
23.9085	23.8536	23.1093	23.6263	24.1658	23.9286	24.1868	24.2623	24.0245	24.8674	24.9681	24.7099	24.526	24.5479	24.538	24.4405	24.4949	24.2881				+	S_P	9	9	9	371	371	371	45559	0	77194	546910000	140	0.00010889	3.46021e-05	0.701678	5.09139	Q5HNH1	Q5HNH1
23.9738	23.6131	23.5533	23.7197	23.9891	23.5987	23.2952	23.3202	23.1773	24.2058	23.9738	24.0375	24.3104	24.5466	24.4278	24.0576	23.9729	24.0928				+	S_P	12	12	12	385	385	385	42734	0	50537	402560000	139	0.000110246	3.45423e-05	0.598318	5.08522	Q5HQX5	Q5HQX5
23.3675	23.605	23.6557	23.8583	23.6876	23.9856	23.5304	23.4104	23.5889	23.56	24.0353	24.1693	24.4065	24.4922	24.5136	24.429	24.2933	24.2476				+	S_P	9	9	9	387	387	387	38988	0	51922	424410000	99	0.000111484	3.44828e-05	0.606384	5.07966	Q5HNR1	Q5HNR1
22.0354	22.4693					22.3136	21.762	21.5383	22.3914	22.9833	22.8673	22.9184	23.044	23.0054	22.8567	22.9564	22.8482				+	S_P	7	7	7	395	395	395	22323	0	10517	143920000	61	0.000114519	3.44234e-05	0.85083	5.60884	Q5HNQ9	Q5HNQ9
27.2893	27.1511	27.2098	27.1971	27.2622	27.1982	26.8271	26.833	26.7575	26.6193	26.7867	26.5869	26.8135	26.8191	26.7464	26.4685	26.5657	26.5063				+	S_P	9	9	9	667	667	667	17922	0	20739	2889900000	293	0.000115141	3.43643e-05	-0.423673	-5.06359	Q5HMF0	Q5HMF0
21.9752		21.8147							23.472	22.9897	23.4804	23.2254	23.4271	23.0177	22.8534	22.8467	22.9919				+	S_P	14	14	14	183	183	183	11444	0	37302	149870000	94	0.00012065	3.43053e-05	1.24994	6.43204	Q5HLY7	Q5HLY7
24.1304		24.4893	23.7656		23.9952	24.0996	24.2611	24.1438	24.9284	24.7958	24.6924	24.7544	24.6443	24.7548	25.6524	25.472	25.5344				+	S_P	6	6	6	642	642	642	13603	0	19026	673300000	93	0.000122361	3.42466e-05	0.898989	5.25218	Q5HN98	Q5HN98
23.0756	23.1471	23.237	22.8932	22.8728	22.9559	23.6195	23.0496	22.9826	23.2337	23.3794	23.5587	23.5456	23.6903	23.6933	23.6221	23.6202	23.783				+	S_P	5	5	5	263	263	263	21705	0	5209	279600000	60	0.000128475	3.4188e-05	0.476995	5.00915	Q5HRQ3	Q5HRQ3
23.3914	23.3996		23.3174		23.3806	23.2703	23.6559	23.6632	23.7132	23.6772	23.7755	23.5945	23.8495	23.8009	23.7923	23.7874	23.751				+	S_P	2	2	2	159	159	159	24725	0	92703	304510000	35	0.000134314	3.41297e-05	0.309289	5.2011	Q5HLG0	Q5HLG0
25.6354	25.7159	25.6866	26.0899	26.0933	26.0568	25.7103	25.7242	25.8607	25.4075	25.303	25.3295	25.4823	25.4409	25.5403	25.6418	25.4822	25.6213				+	S_P	8	8	8	479	479	479	29248	0	12066	1354200000	189	0.000134413	3.40716e-05	-0.369368	-4.98675	Q5HM92	Q5HM92
25.8554	25.6968	25.7776	25.776	26.0367	25.8506	25.7626	25.6112	25.6136	25.2813	25.4316	25.4318	25.3745	25.4505	25.5065	25.4535	25.5837	25.7269				+	S_P	11	11	7	504	504	273	31226	0	74186	1203700000	261	0.000134427	3.40136e-05	-0.304449	-4.9867	Q5HPB2	Q5HPB2
26.4307	26.3927	26.2348	26.3804	26.1793	26.369	26.1383	26.158	26.2289	26.4605	26.4496	26.4558	26.4386	26.4677	26.4757	26.5471	26.4983	26.4822				+	S_P	12	12	12	505	505	505	36942	0	54024	2180200000	320	0.000136924	3.39559e-05	0.195924	4.97758	Q5HQH4	Q5HQH4
26.2813	26.3248	26.3477	26.4711	26.4268	26.4521	25.9622	25.9092	26.0506	26.4656	26.6027	26.6273	26.711	26.7158	26.7203	26.6009	26.6418	26.5938				+	S_P	22	22	22	484	484	484	68274	0	17795	2248400000	435	0.000137104	3.38983e-05	0.383694	4.97693	Q5HNW2	Q5HNW2
21.7961	21.6494		22.4332		22.1147	21.8865	21.1373	22.0596	22.8748	22.8431	22.3407	22.5154	22.8021	22.6152	22.7734	22.4853	22.6138				+	S_P	6	6	6	205	205	205	46538	0	36956	130430000	54	0.000146533	3.38409e-05	0.78341	5.15356	Q5HNF4	Q5HNF4
24.8769	24.7899	24.9102	24.6999	24.6944	24.859	24.2845	24.2969	24.3042	24.1575	24.2291	24.288	24.1794	24.1605	24.1693	23.6926	23.6522	23.7081				+	S_P	13	13	13	438	438	438	48438	0	92082	498710000	152	0.000154955	3.37838e-05	-0.608805	-4.91643	Q5HNK0	Q5HNK0
27.371	26.7988	26.7809	26.7706	26.8763	27.0807	26.4724	26.7502	26.5428	27.441	27.5602	27.444	27.4999	27.48	27.508	27.1066	27.109	27.1431				+	S_P	9	9	9	576	576	576	23778	0	16778	3718300000	339	0.000155434	3.37268e-05	0.53866	4.91491	Q5HR77	Q5HR77
27.648	27.5763	27.5978	27.4003	27.5207	27.5071	27.6086	27.5964	27.6064	27.6377	27.6492	27.7133	27.7195	27.7507	27.7312	27.8856	27.7551	27.8439				+	S_P	18	18	18	623	623	623	48457	0	32331	5165500000	551	0.0001565	3.367e-05	0.180504	4.91153	Q5HQQ1	Q5HQQ1
23.432	23.4221	23.5273	23.8726	24.0383	23.7552	23.277	23.4898	23.4428	23.1012	22.8185	22.7816	23.2016	23.1682	23.3604	22.935	23.1841	23.0936				+	S_P	6	6	6	585	585	585	19862	0	42017	250820000	80	0.000157384	3.36134e-05	-0.512568	-4.90875	Q5HPI0	Q5HPI0
28.8174	28.8379	29.06	28.9819	29.0338	28.8314	28.8954	28.8976	28.899	28.6628	28.7571	28.9809	28.4736	28.4952	28.5142	28.5084	28.4715	28.4006				+	S_P	20	20	20	811	811	811	40194	0	32331	10783000000	1056	0.00016646	4.69799e-05	-0.332243	-4.88112	Q5HNJ6	Q5HNJ6
24.6258	24.8116	24.9459	25.3597	25.3176	25.2633	24.8758	24.9973	24.8475	24.2587	24.5982	24.4959	24.6591	24.6954	24.5824	24.5483	24.4862	24.5762				+	S_P	10	10	10	595	595	595	22511	0	15627	689590000	149	0.00017226	5.36013e-05	-0.460465	-4.86425	Q5HNN0	Q5HNN0
	22.3511		22.0088	22.7381	22.3885	22.5508	22.036	22.2797	23.1042	23.0413	23.1246	23.0255	23.0381	22.9199	22.6702	22.7813	22.5694				+	S_P	8	8	8	409	409	409	31976	0	78623	162410000	96	0.000172757	5.35117e-05	0.58322	5.06411	Q5HRF6	Q5HRF6
25.076	25.1845	25.1645	25.3396	25.4656	25.4306	24.7777	24.6415	24.8887	23.792	24.2204	24.1775	24.5349	24.9247	24.8021	24.4375	24.3375	24.2276				+	S_P	8	8	8	483	483	483	17372	0	7025	644420000	204	0.000180613	5.34224e-05	-0.723827	-4.84096	Q5HP52	Q5HP52
27.075	27.2163	27.1496	27.0864	27.1167	27.1122	26.9628	26.9759	26.8361	27.3187	27.4237	27.2954	27.2354	27.2624	27.3384	27.7407	27.7251	27.7211				+	S_P	16	16	16	542	542	542	54859	0	15996	4106600000	364	0.000185399	5.33333e-05	0.392239	4.82811	Q5HQN0	Q5HQN0
	22.0294	21.9365		22.5267	22.8	21.462	22.6923		23.2584	23.1399	23.3639	23.3564	23.2849	23.2771	23.2768	23.1167	22.7447				+	S_P	15	15	15	257	257	257	89452	0	4117	181980000	111	0.000188872	5.32446e-05	0.960927	5.1433	Q5HPR5	Q5HPR5
24.646	24.6192	24.5793	24.6677	24.4722	24.7527	24.3779	24.5674	24.528	24.2374	24.5515	24.2782	24.3181	24.4181	24.3678	24.3076	24.3451	24.2321				+	S_P	18	18	18	342	342	342	6288	0	94893	558180000	186	0.000189958	5.31561e-05	-0.239373	-4.81618	Q5HQC5	Q5HQC5
28.2237	27.9149	27.9095	27.8076	27.852	27.8721	28.2246	28.2655	28.3005	28.3233	28.3694	28.2531	28.3959	28.3522	28.4179	28.6978	28.6065	28.6035				+	S_P	16	16	16	742	742	742	36552	0	16348	8078800000	497	0.000210047	6.6335e-05	0.405471	4.76689	Q5HM38	Q5HM38
25.5474	25.7815	25.7701	25.9169	25.9406	25.9382	25.7695	25.5917	25.9147	25.0014	25.3787	25.3559	25.7016	25.601	25.5475	25.2554	25.2547	25.3975				+	S_P	26	26	26	522	522	522	58234	0	18141	1194200000	329	0.000212349	6.62252e-05	-0.40856	-4.76156	Q5HLE1	Q5HLE1
22.701	22.573			22.5832	22.9982	22.4559	22.6891	22.7095	22.4079	22.3568	22.2722	22.3714	22.3236	22.2226	22.1094	21.7996	22.1175				+	S_P	6	6	6	132	132	132	57025	0	13636	126320000	64	0.000217875	6.61157e-05	-0.452719	-4.93897	Q5HP00	Q5HP00
24.383	24.8318	24.7107	24.0601	23.9215	24.1186	25.0262	24.9653	25.1331	26.2506	26.2781	26.4426	25.8538	25.9623	26.016	24.9161	25.0078	25.0996				+	S_P	6	6	6	398	398	398	19479	0	63208	1144400000	100	0.000218044	6.60066e-05	1.18628	4.74861	Q5HMB5	Q5HMB5
26.1928	26.4073	26.3268	26.2722	26.1636	26.1884	26.0995	26.1264	26.1478	26.5118	26.4057	26.4096	26.4596	26.4065	26.4759	26.4042	26.3805	26.2506				+	S_P	17	17	17	413	413	413	59779	0	14632	2052300000	331	0.000225875	7.24876e-05	0.197712	4.73135	Q5HQE4	Q5HQE4
26.7858	27.0274	26.8646	27.1925	27.1844	27.1079	26.8779	26.8445	26.9084	26.6765	26.6375	26.6558	26.8	26.7854	26.7742	26.7338	26.6565	26.7184				+	S_P	22	22	22	70	70	70	40219	0	186	2948100000	476	0.000228933	7.89474e-05	-0.261695	-4.72478	Q5HPC0	Q5HPC0
23.638	23.6344	23.3209	23.2129	22.7767	23.023	22.7472	22.5886	22.7435	23.474	23.9461	23.8819	23.9649	23.865	23.8737	23.4815	23.8086	23.6238				+	S_P	5	5	5	282	282	282	28146	0	19878	289610000	64	0.000230708	8.53859e-05	0.692687	4.72101	Q5HPV8	Q5HPV8
		23.3081		23.1166		24.5071	22.3895		25.1712	24.871	24.8236	24.9285	24.9475	24.7257	24.7326	24.6427	25.097				+	S_P	13	13	13	396	396	396	47483	0	47962	546470000	86	0.000232602	8.52459e-05	1.55189	5.3534	Q5HQM7	Q5HQM7
25.2713	25.3046	25.0868	25.7422	25.5232	25.7042	25.2701	25.3564	25.3812	24.9238	24.7771	24.8435	25.1197	25.1477	25.201	25.0628	24.9394	24.9791				+	S_P	7	7	7	279	279	279	40183	0	45002	915000000	156	0.000235056	8.51064e-05	-0.405098	-4.71189	Q5HNJ7	Q5HNJ7
24.9509	24.8231	24.9249	25.7135	25.4637	25.4693	24.5498	24.657	24.4874	25.7175	25.3426	25.426	26.2822	26.2148	26.201	25.9143	25.8931	25.8775				+	S_P	4	4	4	792	792	792	6309	0	88575	1223200000	112	0.000240565	8.49673e-05	0.869931	4.70058	Q5HN58	Q5HN58
28.1184	28.3862	28.4334	28.7428	28.7281	28.8622	28.5718	28.7381	28.6459	28.1081	28.1705	28.1017	28.2012	28.1586	28.2283	28.342	28.1989	28.2802				+	S_P	8	8	8	635	635	635	15175	0	16082	8699200000	334	0.000246218	8.48287e-05	-0.381949	-4.68924	Q5HNJ9	Q5HNJ9
25.4028	25.6024	25.4541	25.7104	25.8458	25.8246	25.7774	25.7678	25.8334	25.1241	25.2828	25.2428	25.2007	25.1047	25.2199	25.5352	25.5782	25.4891				+	S_P	28	28	28	455	455	455	95658	0	10327	1138500000	331	0.000248412	8.46906e-05	-0.382364	-4.68492	Q5HR06	Q5HR06
26.8009	26.7339	26.9136	26.7234	26.7575	26.6667	27.0027	27.0252	26.9797	27.2129	27.2771	27.1887	26.9761	27.0135	26.9372	27.4007	27.2877	27.3382				+	S_P	10	10	10	625	625	625	27987	0	2889	3450400000	366	0.00025311	8.45528e-05	0.336504	4.67578	Q5HQF2	Q5HQF2
	24.2561	24.1286	24.3257	24.1748		24.2587	24.2699	24.5466	24.2203	25.2648	24.6589	25.2243	25.2325	25.0709	25.364	25.1978	24.7948				+	S_P	5	5	5	522	522	522	20277	0	26025	693050000	74	0.000257721	9.09091e-05	0.723068	4.84905	Q5HP51	Q5HP51
23.0824	23.7684	23.6241	23.3328	23.6381	23.4086	23.4037	23.5395	23.4478	23.6805	23.8406	23.9623	23.782	24.0342	23.7243	24.1167	23.7868	23.8026				+	S_P	11	11	11	434	434	434	41697	0	23476	333450000	69	0.000259133	9.07618e-05	0.387166	4.66432	Q5HNY9	Q5HNY9
26.3824	26.2313	26.279	25.8421	25.7515	25.7573	26.5357	26.5274	26.4994	26.746	26.5133	26.539	26.7675	26.793	26.7847	27.1442	27.1234	27.0593				+	S_P	7	7	7	282	282	282	26267	0	46943	2579700000	255	0.000260154	9.06149e-05	0.629376	4.6624	Q5HL33	Q5HL33
						21.9142		21.9022	23.5739	23.1508	23.187	23.343	23.2532	23.2057	23.9989	23.9697	24.0333				+	S_P	3	3	3	183	183	183	188	0	36772	189150000	47	0.000262259	9.04685e-05	1.61575	5.79148	Q5HRC3	Q5HRC3
26.11	25.8847	25.817	26.1468	26.1876	26.1372	26.0484	25.8822	25.9998	26.2077	26.1699	26.1066	26.3004	26.4677	26.3816	26.4943	26.5294	26.3841				+	S_P	11	11	11	732	732	732	21706	0	12414	2020900000	206	0.000262545	9.03226e-05	0.314229	4.65795	Q5HNG7	Q5HNG7
25.1385	25.1401	25.3209	25.8135	25.7474	25.755	25.7986	25.8534	25.7386	25.1962	24.8815	24.8875	25.0767	25.0864	25.1772	25.1462	25.1818	25.1675				+	S_P	5	5	5	331	331	331	15938	0	42686	1013400000	191	0.000270551	9.01771e-05	-0.500567	-4.64332	Q5HNF8	Q5HNF8
22.9837	22.6674	22.5	23.0208	23.0306	22.8422	22.6573	22.4735		23.0614	23.0457	23.3167	23.325	23.2743	23.264	23.0161	23.2412	23.1254				+	S_P	9	9	9	312	312	312	51169	0	66088	208980000	88	0.000271072	9.00322e-05	0.413587	4.72493	Q5HP29	Q5HP29
26.1096	25.9476	25.9478	25.8178	25.8901	25.9189	25.6203	25.5277	25.5341	25.4184	25.4697	25.3963	25.3826	25.5029	25.7536	25.3214	25.2536	25.2609				+	S_P	15	15	15	41	41	41	49244	0	68724	1237300000	203	0.000276015	8.98876e-05	-0.394924	-4.63359	Q5HLI6	Q5HLI6
22.4961								22.1944	23.1393	23.1446	22.8248	22.9256	22.9809	22.9769	22.9131	22.7988	22.884				+	S_P	4	4	4	274	274	274	25716	0	16676	141450000	38	0.00027843	9.61538e-05	0.608982	5.74389	Q5HNG2	Q5HNG2
29.2664	29.3803	29.4131	29.0324	28.8438	28.9892	29.5441	29.4167	29.4231	28.6515	28.8412	28.7084	28.8732	28.9313	28.8414	28.9478	28.969	28.9074				+	S_P	14	14	14	794	794	794	23046	0	32331	14460000000	787	0.000310903	0.0001152	-0.40419	-4.57576	Q5HMB1	Q5HMB1
23.8915	23.8119	23.8869	23.8485	24.0073	23.9238	23.5865	23.4621	23.4697	23.9728	24.0783	24.0677	24.2696	24.2727	24.2307	24.0168	24.1045	24.057				+	S_P	7	7	7	25	25	25	42395	0	11232	415930000	95	0.000324259	0.000127796	0.35354	4.55537	Q5HNS8	Q5HNS8
26.328	26.1239	25.8604	25.9817	26.091	26.127	25.8806	26.017	26.1459	26.0191	26.5074	26.3175	26.4612	26.6592	26.7278	26.3842	26.4354	26.4588				+	S_P	6	6	6	247	247	247	28297	0	85315	1994100000	121	0.000326065	0.000127592	0.379451	4.55267	Q5HQN3	Q5HQN3
25.2587	25.4597	25.4548	25.2951	25.2932	25.312	25.122	25.0468	25.2993	25.4286	25.4923	25.51	25.5757	25.5286	25.5642	25.513	25.4148	25.4839				+	S_P	11	11	11	737	737	737	20793	0	84076	1008600000	241	0.000341178	0.000133758	0.218845	4.53072	Q5HRN4	Q5HRN4
24.4917	24.4035	24.3617	24.0955	24.1094	24.1553	24.5001	24.3825	24.4975	24.3787	24.5855	24.5842	24.7345	24.8587	24.7338	24.8207	24.6577	24.6514				+	S_P	14	14	14	396	396	396	43055	0	51496	589170000	157	0.000345404	0.000133545	0.3342	4.52476	Q5HM89	Q5HM89
27.0334	27.1307	27.1051	27.3889	27.2217	26.9244	27.1923	27.2862	27.1143	27.2835	27.3375	27.401	27.3668	27.343	27.4455	27.674	27.5234	27.4846				+	S_P	7	7	7	577	577	577	15593	0	12553	4193100000	297	0.000352152	0.000133333	0.273608	4.5154	Q5HM35	Q5HM35
24.51	24.6003	24.5263	24.544	24.5433	24.4721	23.8834	24.1073	24.1849	23.8626	24.1561	24.1951	23.6735	24.0267	23.9306	23.5689	23.5955	23.6358				+	S_P	6	6	6	295	295	295	26301	0	39237	412910000	112	0.000360697	0.000133122	-0.525205	-4.5038	Q5HR81	Q5HR81
						23.5859	22.9528	23.0217	23.9527	24.2792	23.9181	24.5689	24.3886	24.3482		24.6928	24.7145				+	S_P	4	4	4	405	405	405	13966	0	1036	335040000	35	0.000379829	0.00014557	1.17109	5.50073	Q5HRQ8	Q5HRQ8
25.082	24.8804	24.8825	24.7081	24.5035	24.7057	25.2394	25.1764	25.222	26.1379	25.8688	25.7949	25.2258	25.2135	25.2625	25.4653	25.4858	25.5024				+	S_P	9	9	9	712	712	712	27917	0	50843	1049300000	145	0.000385475	0.00014534	0.617431	4.47168	Q5HKG6	Q5HKG6
27.5168	27.514	27.5032	27.5209	27.6123	27.5306	27.4782	27.4825	27.5297	27.6086	27.5768	27.5782	27.6594	27.6269	27.653	27.555	27.5738	27.5806				+	S_P	23	23	23	643	643	643	6205	0	2575	4777200000	675	0.000394032	0.00014511	0.0804524	4.46108	Q5HQ80	Q5HQ80
24.434	24.3713	24.5999	24.524	24.5392	24.4489	24.5006	24.416	24.4091	24.3559	24.2845	24.2595	24.3256	24.2355	24.3506	23.975	23.9416	23.9554				+	S_P	11	11	11	434	434	434	25763	0	32197	512170000	115	0.000403255	0.000144882	-0.284375	-4.44991	Q5HRX6	Q5HRX6
28.6015	28.6884	28.7112	28.9639	28.8334	28.7822	28.7256	28.8192	28.8468	28.6487	28.5482	28.6776	28.4777	28.4553	28.5104	28.6162	28.6293	28.6323				+	S_P	23	23	23	654	654	654	46795	0	32331	10105000000	614	0.000419242	0.000150943	-0.197398	-4.43116	Q5HPZ0	Q5HPZ0
23.9876	23.7422	23.7899	23.4458	23.5531	23.5695	23.5426	23.5341	23.4452	23.4487	23.242	23.2647	23.2874	23.3303	23.4089	22.8145	22.9649	22.821				+	S_P	6	6	6	451	451	451	25936	0	53611	251180000	81	0.000429982	0.000150706	-0.44752	-4.41896	Q5HR69	Q5HR69
26.0077	26.2508	26.2051	26.2997	26.5315	26.1389	26.1334	26.076	26.1888	25.8063	25.8785	26.0222	26.0874	25.9527	26.0188	25.6958	25.5634	25.6755				+	S_P	16	16	16	381	381	381	6422	0	15185	1577800000	331	0.000432553	0.00015047	-0.347916	-4.41609	Q5HR90	Q5HR90
25.9887	26.1186	25.9719	25.7629	25.7173	25.6978	25.8318	25.8014	25.85	25.5864	25.4891	25.5612	25.285	25.3117	25.2898	25.731	25.7958	25.5855				+	S_P	19	19	19	602	602	602	56403	0	13509	1294400000	279	0.000434198	0.000150235	-0.344973	-4.41426	Q5HP14	Q5HP14
26.7248	26.7339	26.7038	25.7485	25.8765	25.6148	26.6269	26.4998	26.5065	25.6604	25.6728	25.6773	25.0662	24.825	25.0414	25.7051	25.7071	25.859				+	S_P	11	11	11	892	892	892	19528	0	16504	1550500000	257	0.00044656	0.00015	-0.86902	-4.40073	Q5HNA3	Q5HNA3
25.5217	25.4978	25.3372	25.516	25.6067	25.4767	25.1313	25.0265	25.0854	24.9964	24.8885	24.9779	25.1634	25.0064	25.209	24.8936	24.7804	24.8504				+	S_P	7	7	7	644	644	644	18578	0	31517	850870000	138	0.000452003	0.000149766	-0.381484	-4.3949	Q5HQ57	Q5HQ57
24.6773	24.6046	24.6685	24.7728	24.8217	24.8628	24.5018	24.4914	24.6161	24.8426	24.8948	24.9304	24.9015	24.9226	25.0799	24.7917	24.8399	24.8536				+	S_P	19	19	19	538	538	538	46086	0	62076	725590000	157	0.000463478	0.000149533	0.226664	4.38283	Q5HNJ0	Q5HNJ0
24.0333	24.2438	24.2182	24.3307	24.4488	24.5591	24.5614	24.4738	24.578	24.3778	24.5631	24.6617	24.9974	25.0181	24.8842	25.0026	24.8733	24.9659				+	S_P	14	14	14	64	64	64	29815	0	10359	659700000	138	0.000466601	0.000155521	0.433004	4.3796	Q5HPQ3	Q5HPQ3
27.5181	27.3801	27.3724	27.6637	27.9274	27.6237	27.3453	27.3361	27.2739	27.7943	27.5756	27.6161	28.0929	28.1587	28.0853	28.0679	28.0016	28.0407				+	S_P	11	11	11	495	495	495	20332	0	2129	5511700000	294	0.00046704	0.00015528	0.443574	4.37915	Q5HPT2	Q5HPT2
25.9169	25.9445	25.9472	25.8082	25.759	25.6854	25.7674	25.8311	25.7958	25.8417	26.0226	25.9912	26.0017	26.0566	25.9915	26.0355	25.9695	25.9767				+	S_P	13	13	13	387	387	387	45679	0	15179	1530400000	224	0.000493357	0.000173643	0.15906	4.35278	Q5HPV6	Q5HPV6
		21.9084	22.297	22.2792	22.3813	21.7225	22.1344	21.9325	21.9867	21.6456	21.4455	21.4515	21.375	21.7319	21.1517	21.5595	21.6242				+	S_P	6	6	6	241	241	241	39215	0	16955	79149000	50	0.000524115	0.000204334	-0.541246	-4.47456	Q5HLY1	Q5HLY1
26.4977	26.1518	26.3151	26.6618	26.545	26.5859	25.9645	26.1693	25.7288	25.711	25.753	25.7835	25.9664	25.9085	25.9749	25.2814	25.1658	25.3027				+	S_P	5	5	5	98	98	98	11892	0	10683	1585800000	206	0.000524488	0.000204019	-0.641404	-4.32338	Q5HNT5	Q5HNT5
24.1688	23.7114	23.992	23.4979		23.4752	23.8406	23.6616	23.8975	24.6716	24.4928	24.3416	24.1088	24.2192	24.2872	24.2031	24.1777	23.9139				+	S_P	8	8	8	315	315	315	35151	0	58111	440440000	118	0.000542836	0.000209877	0.487812	4.37557	Q5HNK5	Q5HNK5
23.0675	22.4449	22.4886	22.7551	22.8196	22.5595	22.5629	22.5513	22.727	22.3216	22.3823	22.2801	22.2682	22.4863	22.3877	21.8554	21.8598	22.281				+	S_P	6	6	6	279	279	279	29688	0	5323	131210000	40	0.000563588	0.000215716	-0.428225	-4.28887	Q5HRC0	Q5HRC0
23.848	24.1511	24.0642	24.0404	24.046	24.1191	23.9437	23.9561	24.0883	24.4275	24.2243	24.1524	24.1969	24.2542	24.1204	24.3473	24.5388	24.6545				+	S_P	29	29	29	27	27	27	16298	0	11361	454040000	197	0.000565455	0.000221538	0.295482	4.28728	Q5HPS7	Q5HPS7
25.3472	25.2847	25.2265	25.342	25.2149	25.1221	25.5152	25.5619	25.5962	24.9919	24.9404	24.8562	25.1088	25.0799	25.0785	25.2822	25.1038	25.1199				+	S_P	13	13	13	533	533	533	3325	0	75963	966070000	196	0.000574131	0.000221198	-0.294358	-4.27998	Q5HM70	Q5HM70
25.3094	25.3844	25.1792	25.3244	25.4219	25.2744	25.0616	25.032	25.1067	25.5381	25.6809	25.7634	25.5683	25.6106	25.6698	25.3885	25.2892	25.36				+	S_P	20	20	20	547	547	547	49099	0	14023	1088000000	229	0.000575656	0.000220859	0.308285	4.27871	Q5HN42	Q5HN42
		22.1798		22.4297					21.949		21.6578	21.9315	21.7685	21.7594	21.8452	21.7588	21.877				+	S_P	4	4	4	219	219	219	22757	0	77918	70545000	27	0.000582059	0.000220521	-0.486335	-5.48781	Q5HLK2	Q5HLK2
22.8478	22.8148	23.0901	23.0383	23.4702	22.8672	22.9539	22.666	22.8034	22.0626	22.2402	22.2918	22.9636	22.1449	22.4176	22.4498						+	S_P	7	7	7	204	204	204	57762	0	21961	140510000	40	0.000597579	0.000232416	-0.582975	-4.40625	Q5HQE0	Q5HQE0
26.1653	25.8326	26.0293	26.025	26.1242	26.0799	25.8886	26.0194	25.9411	26.188	26.2011	26.2282	26.1598	26.1232	26.0999	26.3078	26.4238	26.4003				+	S_P	12	12	12	777	777	777	20185	0	10204	1880100000	348	0.000605485	0.000232061	0.225179	4.25449	Q5HRP4	Q5HRP4
26.7904	26.6664	26.8579	26.5466	26.5176	26.5221	26.9207	26.8474	26.9547	26.5276	26.4711	26.39	26.3361	26.4231	26.3697	26.3992	26.482	26.6594				+	S_P	16	16	16	422	422	422	50095	0	19546	2445800000	295	0.000611887	0.000231707	-0.285087	-4.24946	Q5HL22	Q5HL22
	22.9338	23.1708	23.599	23.603		23.394	23.2598	23.377	23.6782	23.7839	23.9999	23.3875	23.7748	23.8385	23.9772	23.8342	24.0509				+	S_P	8	8	8	378	378	378	27087	0	24806	315790000	73	0.00062654	0.000280061	0.479967	4.38167	Q5HQ37	Q5HQ37
25.5145	25.6493	25.6513	25.5406	25.5542	25.5426	25.8506	25.7975	25.8063	26.1364	25.9987	25.818	25.8555	25.8364	25.8603	25.8304	25.7843	26.0265				+	S_P	11	11	11	505	505	505	33981	0	11506	1467900000	189	0.000659603	0.000303951	0.248836	4.21351	Q5HQI2	Q5HQI2
28.2079	28.2333	28.2338	28.1992	28.2479	28.3028	28.0499	27.9679	28.0755	28.0069	28.0093	27.855	28.0368	28.1016	28.0359	27.8721	27.9161	27.8284				+	S_P	22	22	22	719	719	719	42101	0	17928	6777000000	650	0.000660993	0.00030349	-0.20623	-4.2125	Q5HK00	Q5HK00
24.6347	24.6248	24.5559	24.6942	24.9042	24.4758	25.0151	24.9259	24.9333	24.922	24.7908	25.1752	25.1276	25.0371	25.1752	25.3036	25.1952	25.2072				+	S_P	10	10	10	507	507	507	29626	0	91562	851320000	148	0.00069221	0.000321212	0.352233	4.19043	Q5HL35	Q5HL35
				22.1067	21.3898				22.7986	22.5362	23.1464	23.2198	23.3187	23.3922	23.2504	23.1849					+	S_P	3	3	3	288	288	288	2211	0	46462	148960000	56	0.000742512	0.000344932	1.35762	5.2841	Q5HRS7	Q5HRS7
24.4356	24.7611	24.8903	25.1839	25.3248	25.1239	24.8354	24.443	24.9322	24.919	25.3346	25.1644	25.6608	25.7101	25.7646	25.5022	25.4445	25.5643				+	S_P	7	7	7	605	605	605	13591	0	75604	980450000	115	0.000753693	0.000344411	0.570492	4.14977	Q5HLV6	Q5HLV6
22.5041		22.9728	22.7686		22.6565		22.8991	22.8161	22.5962	22.5796	22.4381	22.2359	22.179	22.1678		22.3956	22.3242				+	S_P	8	8	8	439	439	439	30603	0	42841	130950000	34	0.000796553	0.000355958	-0.404977	-4.44735	Q5HQG2	Q5HQG2
21.296		21.6432	21.7854	22.2328	21.6202			21.8731	22.2065	22.2787	22.3086	22.6438	22.3765	22.3758	22.1969	22.0485	22.1145				+	S_P	4	4	4	351	351	351	17473	0	37082	99867000	47	0.000800552	0.000355422	0.541516	4.34076	Q5HKV1	Q5HKV1
			20.3634		20.0577		19.9127		20.7657	21.3941	21.1055	21.3092	21.173	21.2968	20.6428	20.9045	20.5648				+	S_P	3	3	3	132	132	132	26042	0	36776	36002000	29	0.000945621	0.000433083	0.906121	4.62343	Q5HPR1	Q5HPR1
21.8568	21.9919	21.6759	21.8367	21.6823	21.3685		21.9142	21.6301	21.8048	21.9122	22.1055	22.3837	22.451	22.2594	22.1441	22.2322	22.0635				+	S_P	6	6	6	306	306	306	26115	0	18273	103410000	53	0.000945818	0.000432432	0.406131	4.10023	Q5HNY8	Q5HNY8
26.0672	25.9409	25.2041	26.2581	25.905	26.0693	25.3264	25.1372	25.4257	24.6649	24.6169	24.7026	25.229	25.2852	25.3013	25.2291	25.0758	25.0368				+	S_P	3	3	3	336	336	336	13472	0	12557	1025000000	111	0.000951327	0.000437781	-0.688032	-4.03874	Q5HPS1	Q5HPS1
24.0234	24.1808	24.3795	24.2833	24.3242	24.3823	23.8568	23.885	23.875	23.6915	23.7502	24.0036	23.8429	23.8699	23.9279	23.5642	23.5493	23.6731				+	S_P	22	22	22	265	265	265	13407	0	71999	374880000	209	0.000966376	0.000449102	-0.36863	-4.03127	Q5HPA0	Q5HPA0
24.4499	24.371	24.2008	24.6932	24.5499	24.5467	24.08	24.0058	23.9399	23.9082	23.9287	23.8366	24.085	24.1184	24.025	23.7359	23.6646	23.7643				+	S_P	13	13	13	279	279	279	56015	0	82075	429130000	154	0.000983049	0.000484305	-0.418976	-4.02313	Q5HMD3	Q5HMD3
23.2775	22.7595	22.9746	23.3582	23.145	23.3392	22.8588	22.5232	22.595	23.6239	23.7703	23.5393	23.5957	23.6159	23.6427	23.3002	23.1391	23.2114				+	S_P	7	7	7	364	364	364	35736	0	34963	247910000	71	0.00108689	0.000519403	0.51195	3.97537	Q5HRS1	Q5HRS1
22.7708	22.8514	22.5953	22.8082	22.5455	23.1225	23.1653	23.5066	23.0575	21.9985	22.5748	22.389	22.0695			22.5014	22.5234	22.4974				+	S_P	4	4	4	249	249	249	21892	0	15706	139930000	43	0.00110316	0.00052459	-0.571044	-4.09015	Q5HQC9	Q5HQC9
30.2716	30.2592	30.3272	30.2525	30.3306	30.3712	30.0197	30.0898	30.038	30.3584	30.2815	30.2948	30.4533	30.5258	30.5045	30.4732	30.5292	30.5127				+	S_P	22	22	22	682	682	682	32511	0	32331	33784000000	1640	0.00112397	0.000529762	0.219279	3.95943	Q5HPT4	Q5HPT4
23.4283	23.2436	23.0002	23.4371	23.3885	23.4247	22.9774	23.0085	22.9991	22.8099	22.6944	22.6745	23.1334	22.888	23.0228	23.022	22.7203	22.7268				+	S_P	6	6	6	549	549	549	13904	0	26227	194520000	110	0.00116465	0.000546805	-0.357229	-3.94253	Q5HRV5	Q5HRV5
24.8515	25.0203	24.8854	25.1321	25.0814	24.8529	25.0387	24.9704	25.0825	24.5212	24.5522	24.6805	24.8294	24.8383	24.8957	24.8403	24.8603	24.8261				+	S_P	8	8	8	382	382	382	35735	0	1387	730530000	232	0.00118798	0.000557864	-0.230124	-3.93311	Q5HNM0	Q5HNM0
24.61	25.1229	24.7118	24.7956	24.8396	24.6149	24.5632	24.3458	24.389	24.8195	24.9514	24.975	25.2132	25.1789	25.1603	25.0046	24.9617	24.9382				+	S_P	16	16	16	327	327	327	7303	0	72044	772100000	218	0.00119305	0.000562963	0.356679	3.93109	Q5HR12	Q5HR12
23.8278	24.1166	23.8146	24.3673	24.2527	24.0278	23.7355	23.7387	23.6446	23.3031	23.2123	23.2273	24.2476	23.3316	23.5653	23.056	23.2964	23.0618				+	S_P	6	6	6	146	146	146	51609	0	20417	302680000	81	0.00120925	0.00056213	-0.580467	-3.92468	Q5HLL9	Q5HLL9
24.9372	25.1395	25.1041	25.2893	25.3943	25.3345	25.1266	25.2116	25.1053	25.0686	25.133	24.9754	24.9806	24.9616	24.9299	24.9265	24.8248	24.8423				+	S_P	21	21	21	616	616	616	56854	0	61768	836540000	249	0.0012814	0.000602659	-0.222177	-3.89717	Q5HMP3	Q5HMP3
25.5962	25.4054	25.4738	25.3929	25.4895	25.4903	25.5288	25.3667	25.346	25.4417	25.2827	25.369	25.1686	25.3851	25.2949	25.2503	25.1899	25.2877				+	S_P	16	16	16	507	507	507	52871	0	77055	1011200000	221	0.00130281	0.00060177	-0.157754	-3.8893	Q5HM79	Q5HM79
23.014	22.8732	23.6721	23.6788	24.2227	23.6859	23.022			24.1921	23.7331	24.0144	24.3002	24.1882	24.1341	24.8639	24.6576	24.7508				+	S_P	8	8	8	34	34	34	35075	0	40883	413620000	95	0.00131694	0.000600884	0.862261	3.99966	Q5HRU2	Q5HRU2
25.3791	25.5297	25.4986	24.5105	24.6322	24.6814	25.3833	25.2413	25.2805	25.6633	25.7028	25.8376	25.4938	25.3691	25.5223	26.0775	26.1764	26.2485				+	S_P	10	10	10	644	644	644	30865	0	19481	1220500000	205	0.00133013	0.000623529	0.661642	3.87945	Q5HN23	Q5HN23
24.4127	24.186	24.2153	24.6363	24.4881	24.5824	24.3811	24.3856	24.3202	24.8022	24.453	24.4541	24.6498	24.6575	24.6728	24.7562	24.7745	24.6842				+	S_P	11	11	11	454	454	454	41355	0	11127	603660000	127	0.0013468	0.000646109	0.255184	3.87354	Q5HNV0	Q5HNV0
24.8135	24.6939	24.4896	24.5492	24.509	24.3877	24.5626	24.7174	24.7459	25.0644	24.7695	24.7581	24.7064	24.7805	24.7363	25.0311	24.944	25.0038				+	S_P	16	16	16	616	616	616	34622	0	11742	702750000	170	0.00135325	0.000651026	0.258376	3.87128	Q5HPZ4	Q5HPZ4
			24.1722		24.6455	23.918	23.9585	24.0032	24.4079	24.3905	24.6123	25.2042	25.124	25.2268	24.9252	24.9569	24.9304				+	S_P	4	4	4	69	69	69	81741	0	11426	606090000	100	0.00138236	0.000650073	0.724755	4.1353	Q5HN54	Q5HN54
23.3378	23.2795	22.8561	23.5058		23.461	22.9412	23.137	22.8809					22.0643	22.3667							+	S_P	3	3	3	548	548	548	11475	0	70552	132430000	49	0.00141561	0.000666667	-0.959419	-4.76614	Q5HLJ8	Q5HLJ8
30.2915	30.2893	30.3013	30.2491	30.313	30.2001	30.4374	30.4236	30.4243	30.367	30.3819	30.3573	30.5321	30.57	30.5414	30.6884	30.7118	30.6808				+	S_P	37	37	37	761	761	761	63032	0	32331	36043000000	1915	0.00142813	0.000671533	0.211217	3.84573	Q5HNK7	Q5HNK7
22.0534	22.1039	21.7095		21.8167	21.4112	21.7414	21.7973	21.7096	20.9447	21.3584	21.1015										+	S_P	6	6	6	17	17	17	49687	0	15354	53594000	36	0.00142986	0.000670554	-0.658022	-4.52821	Q5HKZ2	Q5HKZ2
23.0428	23.1429	23.337	22.4689		22.8254				23.3048	23.1964	23.3825	23.8758	23.841	24.0584	23.9681	24.0466	23.9284				+	S_P	5	5	5	359	359	359	16196	0	24891	271620000	52	0.00149114	0.000692868	0.770135	4.09292	Q5HPA7	Q5HPA7
26.6179	26.4452	26.4749	26.6638	26.5177	26.4468	26.6464	26.7821	26.5355	26.8741	26.85	26.7525	26.6079	26.644	26.6604	26.8926	26.8653	26.9957				+	S_P	9	9	9	83	83	83	18903	0	15033	2675200000	252	0.00152445	0.000726744	0.223579	3.81478	Q5HM36	Q5HM36
24.9377	24.854	24.7996	24.854	24.8961	25.095	24.816	24.8418	24.8922	24.4132	24.7424	24.7039	24.8098	24.8019	24.8433	24.6046	24.627	24.5892				+	S_P	7	7	7	357	357	357	29062	0	47757	676510000	127	0.00165213	0.000795356	-0.205691	-3.77666	Q5HLZ1	Q5HLZ1
27.6005	27.6136	27.6705	27.9103	27.821	27.9795	27.8376	27.8121	27.8606	28.4837	28.0758	28.1232	27.9638	27.9907	28.0869	28.0142	27.8904	27.9439				+	S_P	9	9	9	474	474	474	13337	0	12096	6387300000	265	0.00172051	0.000817391	0.274102	3.75745	Q5HPV0	Q5HPV0
27.4377	27.4621	27.638	27.9691	27.8273	27.9417	27.6155	27.596	27.585	27.1765	27.2665	27.2575	27.5396	27.5715	27.5694	27.3613	27.2875	27.2457				+	S_P	20	20	20	499	499	499	50666	0	32331	4686600000	557	0.00173693	0.000827786	-0.31075	-3.75295	Q5HPV4	Q5HPV4
23.7313	23.9219	23.9028			23.8067	23.6168	23.6737	23.4914	24.2298	23.802	24.1235	24.3687	24.0261	24.3171	24.0223	23.8987	23.9259				+	S_P	3	3	3	243	243	243	23239	0	10346	396710000	58	0.00189384	0.000878613	0.344413	3.81501	Q5HPK2	Q5HPK2
27.9399	27.9618	28.1073	28.1271	28.1774	28.1498	28.1645	28.2936	28.0781	27.936	27.8929	27.9254	27.9611	28.0605	28.0373	27.9335	27.9208	27.9703				+	S_P	12	12	12	497	497	497	35175	0	16626	6514500000	398	0.00189864	0.000883117	-0.151288	-3.71078	Q5HRE9	Q5HRE9
23.4424	24.0859	24.0534	24.0156	23.6322	24.1567	23.5913	23.372	23.7444	23.9637	24.5276	24.2437	24.2541	23.8384	24.1844	24.4699	24.4531	24.3576				+	S_P	12	12	12	458	458	458	39378	0	43416	427040000	87	0.00190041	0.000881844	0.466496	3.71034	Q5HL43	Q5HL43
23.6867	23.6927		23.8636			24.0157	24.2816	23.9226	24.5533	24.4057	24.3401	24.1518	24.1304	24.2206	24.3247	24.1012	24.2688				+	S_P	6	6	6	164	164	164	74436	0	33145	436200000	91	0.00190832	0.000880576	0.366883	3.87675	Q5HR16	Q5HR16
23.3723	22.9657	23.0548	23.0423	23.1802	23.2307	22.7886	22.4579	22.7731	22.4993	22.4929	22.3939	22.7003	22.4947	22.7617		22.5077					+	S_P	6	6	6	258	258	258	35821	0	20789	156140000	71	0.00193517	0.000890805	-0.434992	-3.80408	Q5HQW1	Q5HQW1
26.4771	26.4706	26.4133	26.4732	26.4173	26.5353	26.3172	26.311	26.2408	26.4377	26.6054	26.4888	26.5748	26.629	26.5305	26.4935	26.6316	26.573				+	S_P	16	16	16	30	30	30	6085	0	22943	2408600000	398	0.00198788	0.000941176	0.145407	3.68903	Q5HLD2	Q5HLD2
27.9116	27.9685	27.9365	27.8963	27.9399	27.8698	27.7739	27.721	27.6732	27.6922	27.7176	27.6663	27.7668	27.8092	27.7499	27.6477	27.6341	27.6825				+	S_P	12	12	12	598	598	598	28115	0	31718	5592800000	327	0.00213856	0.0010086	-0.147143	-3.65444	Q5HP58	Q5HP58
28.0522	28.1915	28.0995	28.2818	28.316	28.176	27.933	27.8556	27.7524	27.7793	27.6689	27.7726	27.9683	27.9098	27.9354	27.7626	27.713	27.7398				+	S_P	19	19	19	489	489	489	42255	0	32331	6340700000	603	0.00216784	0.00103004	-0.267611	-3.648	Q5HNY7	Q5HNY7
22.7553	21.9085		22.6357			22.2457		22.9104	22.7094	23.4953	23.0504	22.9754	23.1736	23.1431	23.3158	23.1937	23.1078				+	S_P	8	8	8	368	368	368	37451	0	29923	200240000	52	0.00221847	0.00106286	0.638283	3.87233	Q5HQV5	Q5HQV5
22.9751	22.4873	22.4533	22.3596	22.7219	22.6062		22.4865	22.8375	23.1121	23.3026	22.8743	23.0398	22.9407	22.849	22.8955	22.7259	23.5188				+	S_P	8	8	8	485	485	485	30319	0	42993	194850000	64	0.0023462	0.00114123	0.412815	3.65489	Q5HK22	Q5HK22
27.9196	27.8748	27.8511	28.1754	28.1893	28.012	27.675	27.6189	27.4966	27.1745	27.2655	27.2487	27.7663	27.727	27.6413	27.5323	27.5194	27.4672				+	S_P	12	12	12	676	676	676	20672	0	21925	5117600000	495	0.00238469	0.0011567	-0.385626	-3.60287	Q5HRL6	Q5HRL6
		22.828			22.4671	22.5826	23.076	22.8745	23.4205	23.19	23.117	23.1931	23.1473	23.0763	23.1038	22.925	23.0989				+	S_P	4	4	4	406	406	406	22088	0	18279	183010000	67	0.00242687	0.00116074	0.375671	3.82285	Q5HL09	Q5HL09
23.887	24.2018	24.1073	24.604	24.6748	24.9328	24.3699	24.1746	24.1682	23.6394	24.0823	23.8627	23.8703	23.8088	24.1947	24.0628	23.839	23.7027				+	S_P	8	8	8	257	257	257	50404	0	36718	423610000	111	0.00245958	0.00116477	-0.450841	-3.58824	Q5HRE2	Q5HRE2
30.3317	30.3725	30.3406	29.9818	30.101	30.0518	30.483	30.4653	30.4877	30.5328	30.5427	30.5501	30.685	30.6803	30.694	30.428	30.4389	30.4588				+	S_P	20	20	20	644	644	644	46962	0	32331	36941000000	1423	0.00248333	0.00118014	0.266123	3.58369	Q5HQ74	Q5HQ74
			22.1641		22.0995				22.6664	22.9459	22.8255	23.3809	23.2217	23.3048	23.725	23.5088	23.6778				+	S_P	3	3	3	625	625	625	87359	0	21129	182770000	46	0.00279024	0.00134278	1.11895	4.07225	Q5HQM6	Q5HQM6
30.0856	30.1102	30.1529	29.6635	29.7542	29.6528	30.342	30.3227	30.2878	29.5303	29.5704	29.5839	29.4274	29.4473	29.3835	29.917	29.8922	29.8903				+	S_P	27	27	18	651	651	457	56353	0	32331	23474000000	1163	0.00281411	0.00134653	-0.414376	-3.5245	Q5HL19	Q5HL19
		23.0182	22.6345		22.527	22.5317	23.1845	22.9024	22.1901	22.4845	22.2754	22.0889	22.4113	22.3786		22.4558	22.5904				+	S_P	12	12	12	478	478	478	38687	0	23895	122700000	50	0.00281692	0.00134463	-0.440363	-3.74098	Q5HPM7	Q5HPM7
			22.4466		22.2089	22.1538		22.2277	23.2503	23.9402	23.9104	23.6479	23.6492	23.7565	23.1298	22.6923	22.3337				+	S_P	4	4	4	226	226	226	25629	0	29592	197400000	39	0.00288511	0.00137094	1.10857	3.81153	Q5HKY1	Q5HKY1
28.9634	28.9372	28.9621	28.786	28.7959	28.7097	28.8503	28.9437	28.9076	28.9586	29.0461	29.0019	28.9236	28.9623	28.9879	29.2792	29.2184	29.2807				+	S_P	24	24	24	627	627	627	64067	0	32331	12826000000	837	0.00290751	0.00139155	0.200311	3.50904	Q5HL72	Q5HL72
23.5844	21.9487	22.9129	23.5168		23.2116	23.1228	23.155	23.0705	23.715	23.5418	23.4941	23.7236	23.7027	23.9112	23.6297	23.6924	23.6663				+	S_P	14	14	14	392	392	392	50407	0	30178	276300000	133	0.00299163	0.0014346	0.609881	3.53639	Q5HPR2	Q5HPR2
22.4879		23.1568	22.6769	22.8239	22.9933	22.4429	22.4117	22.4447	22.8737	22.974	22.8633	23.1906	23.0348	23.2799	23.0938	23.0635	23.1187				+	S_P	8	8	8	419	419	419	33493	0	25458	192400000	78	0.00304916	0.00149438	0.374942	3.5271	Q5HRR2	Q5HRR2
23.0519	23.0526	22.6586	23.204	22.8999	23.0067	23.0233	23.2815	23.1617	22.5644	22.7349	22.6215	23.0951	22.9528	22.845	22.5714	22.4814	22.6633				+	S_P	6	6	6	531	531	531	17556	0	43773	193000000	88	0.00336557	0.00162693	-0.312258	-3.43976	Q5HLX5	Q5HLX5
25.3855	25.1955	25.1276	24.9476	24.9689	24.8487	25.1041	25.1937	25.1233	24.9459	25.1107	24.9196	24.8303	24.832	24.6901	24.1867	24.3012	24.3538				+	S_P	9	9	9	646	646	646	27743	0	48456	735120000	106	0.00353898	0.00166387	-0.413843	-3.41595	Q5HM33	Q5HM33
23.0234	22.9882	23.2893	23.1568	23.1986	23.1489	22.7143	22.9573	22.743	22.799	22.8049	22.6644	22.8243	23.0782	22.7049	22.5595	22.4708	22.5015				+	S_P	8	8	8	228	228	228	44867	0	21735	184330000	82	0.00360737	0.0016951	-0.312473	-3.40688	Q5HQ88	Q5HQ88
22.3281			22.7908	22.8562	22.9177	22.6493	22.4991	22.7311	22.3385	22.2059	22.3697	22.436	22.4877	22.5971	22.2588	22.4654	22.3934				+	S_P	4	4	4	187	187	187	29466	0	90011	139110000	53	0.00364808	0.00171508	-0.28703	-3.48419	Q5HR98	Q5HR98
24.3721	24.4327	24.4726	24.6441	24.6254	24.6026	24.1817	24.3004	24.2498	24.2939	24.1509	24.2962	24.2692	24.2085	24.2855	24.1216	24.1718	24.2296				+	S_P	15	15	15	395	395	395	59191	0	57883	481220000	177	0.00367307	0.00171827	-0.206017	-3.39833	Q5HLK1	Q5HLK1
28.6774	28.5356	28.5951	28.4949	28.5459	28.5095	28.5413	28.5836	28.5262	28.4439	28.2895	28.2743	28.4088	28.3563	28.4041	28.5405	28.5713	28.5099				+	S_P	18	18	18	783	783	783	3031	0	32331	9283600000	778	0.00372205	0.00174373	-0.134539	-3.39205	Q5HQC3	Q5HQC3
26.0399	26.1825	26.1804	25.7777	26.0222	25.915	26.3036	26.1505	26.1342	25.8695	25.8378	25.9926	25.8667	25.7862	26.0851	25.7249	25.7713	25.7774				+	S_P	6	6	6	879	879	879	12402	0	99236	1637400000	166	0.00380671	0.00179138	-0.221604	-3.38139	Q5HQR5	Q5HQR5
25.8544	25.9983	25.9161	26.0595	26.1559	26.0976	26.0574	26.0535	26.0573	25.7004	25.8129	25.9745	25.8357	25.878	25.9496	25.8878	25.9438	25.9681				+	S_P	12	12	12	35	35	35	50117	0	15854	1560300000	351	0.00392456	0.00183333	-0.144372	-3.36694	Q5HQ09	Q5HQ09
						22.0202	21.643		22.331	22.8357	22.4142	22.3413	22.2356	22.4429	22.5578	22.3848	22.2351				+	S_P	4	4	4	291	291	291	34655	0	22355	113520000	35	0.00401584	0.00187517	0.588241	3.83193	Q5HP47	Q5HP47
30.1454	30.1606	30.2114	30.1354	30.5186	30.2682	30.1595	30.1551	30.1264	29.8313	29.9104	29.8501	30.2141	30.1161	30.2595	29.8723	29.8178	29.8089				+	S_P	12	12	12	814	814	814	22722	0	32331	26834000000	744	0.00407164	0.00190582	-0.244474	-3.34949	Q5HNZ5	Q5HNZ5
26.6703	26.7677	26.7705	27.0876	27.0128	27.1144	26.8986	27.0998	27.1288	26.5467	26.5647	26.5609	26.6621	26.6255	26.6462	26.8605	26.9505	26.8304				+	S_P	5	5	5	532	532	532	11855	0	85577	2835900000	226	0.00430031	0.00199723	-0.255897	-3.32357	Q5HRS2	Q5HRS2
	24.0066				23.7436	23.2065	23.2232		24.661	24.3749	24.3619	24.5074	24.6153	24.5812	23.9708	23.9288	23.7442				+	S_P	7	7	7	667	667	667	1515	0	30811	397870000	70	0.00445477	0.00207182	0.76007	3.56231	Q5HP28	Q5HP28
22.4483		22.6587	23.1324	22.4455					23.214	23.1805	23.4059	23.9225	23.765	23.2611	23.2394	23.2767	22.8658				+	S_P	15	15	15	417	417	417	57404	0	63222	196170000	76	0.00477327	0.00224	0.676649	3.52299	Q5HNE0	Q5HNE0
22.0528	22.2217	22.2986	22.2647		22.2305	22.1125			22.2614	22.5004	22.2853	22.3531	22.9217		22.738	22.7349	22.7255				+	S_P	6	6	6	233	233	233	42462	0	40109	119010000	42	0.00504018	0.00230854	0.368217	3.42411	Q5HR33	Q5HR33
23.4187	23.721	23.7172	23.9809	23.8119	24.2545	23.0346	23.2309	23.1711	23.1787	23.1965	23.342	23.1502	23.1587	23.2554	23.0272	22.9792	22.9586				+	S_P	7	7	7	27	27	27	38403	0	20903	259090000	83	0.00550897	0.00259697	-0.454917	-3.2059	Q5HQQ9	Q5HQQ9
34.1513	34.0165	34.1157	34.1513	34.0793	34.0667	34.2692	34.342	34.2351	34.3236	34.2235	34.226	34.2361	34.2635	34.2469	34.412	34.3329	34.4676				+	S_P	27	27	27	883	883	883	43157	0	32331	546400000000	7466	0.00590106	0.00285714	0.145004	3.17317	Q5HRK4	Q5HRK4
24.7139	24.4692	24.4804	24.9257	24.8195	24.9389	24.4048	24.2792	24.2669	25.0433	24.9896	24.921	25.0113	25.1242	25.0255	24.8238	24.6893	24.6346				+	S_P	9	9	9	51	51	51	27138	0	83964	715970000	170	0.00626044	0.00300686	0.329315	3.14501	Q5HS34	Q5HS34
28.287	28.3191	28.2981	27.6814	27.6029	27.5733	28.2232	28.3462	28.2234	28.9425	28.5649	28.591	29.0135	29.0097	29.0322	28.1	28.0832	28.1898				+	S_P	4	4	4	705	705	705	95126	0	32331	9747000000	812	0.00631389	0.0030137	0.552472	3.14095	Q5HQ86	Q5HQ86
24.8475	25.0013	24.8683	24.804	24.9616	24.821	24.2287	24.1917	24.0894	25.1379	25.1943	25.1409	25.0845	25.0699	25.0261	24.8621	24.9116	24.966				+	S_P	5	5	5	739	739	739	14923	0	1336	772610000	188	0.00644751	0.00304241	0.397745	3.13097	Q5HMC0	Q5HMC0
24.411	24.2294	24.1592	24.2785	24.4296	24.3972	24.0956	23.6842	23.8186	24.2669	24.5909	24.4245	24.5237	24.5146	24.543	24.4315	24.3877	24.4579				+	S_P	14	14	14	371	371	371	64185	0	50009	547320000	174	0.00652932	0.00308197	0.293034	3.12496	Q5HRS9	Q5HRS9
24.2482	23.8526	23.8809	24.3826	24.1097	24.0362	23.8532	24.0442	23.8315	23.9327	23.6233	23.7452	23.8319	23.9277	23.9003	23.7591	23.7539	23.6691				+	S_P	7	7	7	353	353	353	32011	0	32513	381650000	113	0.00667511	0.00317053	-0.232889	-3.11442	Q5HRI8	Q5HRI8
26.7279	26.5252	26.6161	26.7024	26.6041	26.6589	26.1686	26.294	26.2158	26.9874	27.0824	26.8557	26.8388	26.7595	26.7956	26.6319	26.5601	26.6013				+	S_P	19	19	19	629	629	629	47642	0	11986	2735000000	403	0.00676143	0.00320436	0.288838	3.10829	Q5HNH6	Q5HNH6
23.9396	24.0646	24.3327	24.5553	24.4308	24.5581	23.9711	23.9135	24.1022	24.3149	24.691	24.4483	24.6516	24.6867	24.7044	24.5189	24.3342	24.3914				+	S_P	33	33	33	358	358	358	13492	0	10239	551290000	230	0.00680668	0.00324898	0.319284	3.10511	Q5HQJ5	Q5HQJ5
29.505	29.5556	29.4745	29.6608	29.6672	29.7128	29.5542	29.6186	29.5776	29.4687	29.4702	29.5052	29.5022	29.5471	29.5311	29.4826	29.4817	29.5461				+	S_P	30	30	30	521	521	521	79343	0	32331	19311000000	1295	0.00681689	0.00325	-0.0879241	-3.10439	Q5HPS2	Q5HPS2
27.0851	27.1121	27.1119	26.6983	26.8969	26.9214	26.6207	26.4662	26.541	26.3559	26.3939	26.2976	26.7988	26.7932	26.7934	26.1982	26.1256	26.1294				+	S_P	8	8	8	944	944	944	79939	0	10939	2494900000	208	0.00683622	0.00326187	-0.396386	-3.10304	Q5HPQ4	Q5HPQ4
21.941	22.1801	22.5323				21.7792	22.3295		22.2724	22.7033	22.4839	22.6026	22.6579	22.8446	22.7999	22.2802	22.8874				+	S_P	9	9	9	264	264	264	42815	0	31276	173600000	41	0.00689046	0.00328455	0.462281	3.25514	Q5HPQ7	Q5HPQ7
25.6818	25.796	25.7423	25.7553	25.9064	25.8641	25.7456	25.5691	25.5804	25.8712	25.8178	25.8344	25.9211	25.9546	25.9415	25.8082	25.8233	25.8515				+	S_P	14	14	14	267	267	267	6974	0	11564	1382100000	270	0.0069448	0.00333424	0.131409	3.09552	Q5HPF7	Q5HPF7
24.6074	24.3246		29.0235			22.271		21.505	27.2619	27.5555	27.0984	27.68	27.1831	27.272	27.6361	27.5216	27.5702				+	S_P	26	26	26	493	493	493	82408	0	18827	2686600000	280	0.00707784	0.00338378	3.07357	3.24067	Q5HP93	Q5HP93
25.5805	25.9417	25.7583	26.2208	26.1145	25.9277	26.0666	25.8467	25.9283	25.7546	25.6654	25.72	25.6583	25.8127	25.7403	25.7788	25.6839	25.73				+	S_P	13	13	13	498	498	498	32832	0	87978	1439300000	207	0.00715829	0.0034224	-0.204543	-3.08105	Q5HPU7	Q5HPU7
27.3246	27.2459	27.2673	27.4288	27.4596	27.4782	27.1688	27.1214	27.1578	27.4184	27.4274	27.397	27.5411	27.4998	27.5193	27.3842	27.4189	27.4075				+	S_P	24	24	24	664	664	664	49591	0	24162	4289000000	468	0.00727026	0.00346092	0.151251	3.07364	Q5HN26	Q5HN26
23.4773	23.3554	23.1102	23.5177	23.0325	23.6048	23.0771	23.0688	22.9339	22.555	23.1313	22.775						22.2017				+	S_P	7	7	7	342	342	342	40066	0	98177	144410000	61	0.00745344	0.00353701	-0.576242	-3.27089	Q5HN49	Q5HN49
23.6529	23.7001	23.5595	23.7374	23.7821	23.8864	23.1422	23.2588	23.3962	23.2788	23.2416	23.2135	23.3823	23.4789	23.5161	22.9988	23.1454	23.0988				+	S_P	12	12	12	28	28	28	40554	0	32397	254380000	93	0.00821422	0.00388172	-0.306838	-3.01523	Q5HP78	Q5HP78
26.9114	27.1865	27.1256	27.2551	27.2884	27.353	27.069	27.1257	27.1721	27.4624	27.5039	27.5486	27.3561	27.3922	27.3649	27.2203	27.1533	27.2023				+	S_P	20	20	20	723	723	723	47056	0	32331	4021600000	461	0.00843372	0.00397315	0.19079	3.00259	Q5HN71	Q5HN71
26.3599	26.186	26.23	26.0832	26.2055	26.1741	25.8066	25.9274	25.8417	25.6146	25.7205	25.6082	26.0856	26.1358	26.0933	25.6139	25.5014	25.576				+	S_P	6	6	6	913	913	913	11286	0	70029	1560400000	212	0.00862783	0.00405898	-0.318363	-2.99168	Q5HNF2	Q5HNF2
23.9479	23.885	23.9657	24.9332	24.8633	24.7127	23.738	23.9233	23.9368	24.5165	24.6739	24.5995	24.9874	24.9765	25.0063	24.6111	24.5529	24.6196				+	S_P	3	3	3	672	672	672	70089	0	16032	591410000	147	0.00871158	0.00409103	0.515304	2.98705	Q5HQD8	Q5HQD8
24.7635	24.8242	24.3609	25.0625	25.1402	25.0603	24.6619	24.6033	24.5868	23.7988	24.0356	23.9675	24.6446	24.7369	24.7437	24.4886	24.3627	24.3968				+	S_P	5	5	5	365	365	365	17097	0	19792	615980000	111	0.00877847	0.00409091	-0.432075	-2.98338	Q5HNI7	Q5HNI7
25.2712	25.0331	25.0522	25.3294	25.1853	25.2484	24.7882	24.834	24.8361	24.905	24.9131	24.7699	24.9041	24.9968	24.9228	24.6631	24.5909	24.577				+	S_P	21	21	21	424	424	424	83467	0	75955	757400000	328	0.00882133	0.00409613	-0.259472	-2.98105	Q5HNR8	Q5HNR8
24.5914	24.3502	24.5572	24.9783	25.1588	24.9298	23.641	23.8319	24.0906	23.605	23.8057	23.567	24.1716	24.2352	24.2551	23.667	23.6623	23.8507				+	S_P	4	4	4	329	329	329	17638	0	39402	456250000	107	0.00903485	0.00417067	-0.589968	-2.96957	Q5HPS6	Q5HPS6
25.547	25.5796	25.7945	25.9159	25.6238	25.6951	26.0682	25.927	25.9474	26.0324	25.9085	25.866	25.966	25.9122	25.8991	26.2338	26.353	26.2354				+	S_P	10	10	10	494	494	494	39018	0	14744	1637300000	280	0.00917428	0.00419174	0.256429	2.96221	Q5HLE4	Q5HLE4
23.2049	23.2123	23.0936	23.4158	23.4723	23.5472	23.092	23.0645	23.288	23.2305	23.1693	23.019	23.1141	22.9643	23.1817	22.7628	22.8819	22.9847				+	S_P	6	6	6	289	289	289	3286	0	23904	222620000	98	0.00929949	0.00423404	-0.231373	-2.9557	Q5HR65	Q5HR65
24.3298	24.539	24.4221	24.6633	24.7524	24.7716	24.3641	24.4902	24.2802	24.5073	24.4615	24.1727	24.2155	24.1895	24.2681	24.2143	24.1873	24.41				+	S_P	9	9	9	406	406	406	38458	0	45902	509290000	94	0.00942883	0.00430279	-0.220722	-2.94907	Q5HRM9	Q5HRM9
28.3174	28.2946	28.2591	27.3595	27.3948	27.5118	28.2762	28.1822	28.2236	28.5191	28.4375	28.5412	28.186	28.1415	28.2034	28.6286	28.6844	28.6619				+	S_P	30	30	30	612	612	612	72938	0	32331	8079200000	960	0.0095282	0.00432361	0.46493	2.94403	Q5HPJ9	Q5HPJ9
23.1492	23.1501	23.2676	23.5615	23.7084	23.4013	23.6259	23.1852	23.6908	23.7789	23.6722	23.7088	23.6424	23.8128	23.9031	23.7475	23.3489	23.6135				+	S_P	8	8	8	669	669	669	16136	0	3894	312630000	97	0.00978595	0.00443974	0.276455	2.93119	Q5HK30	Q5HK30
26.1108	25.5541	25.5955	25.7807	25.7763	25.7821	25.654	25.6856	25.663	25.817	25.7802	25.73	26.0244	26.0905	25.9733	25.9331	26.0399	26.0674				+	S_P	9	9	9	417	417	417	34113	0	40558	1481700000	153	0.00978708	0.00443386	0.205957	2.93114	Q5HPW1	Q5HPW1
23.7812	23.8882	23.402	23.8085	23.6039			24.0202	23.3273	23.1267	23.2069	23.3679	23.165	23.3826	23.4052	23.5842	23.4034	23.6529				+	S_P	4	4	4	40	40	40	17964	0	43939	282550000	44	0.00979032	0.00443857	-0.324094	-2.98754	Q5HNX7	Q5HNX7
22.4676	22.8496	22.6659	23.2257	23.227	23.2883	23.011	22.9889	23.1178	23.1842	23.3203	23.6891	23.3601	23.6636	23.4531	23.1467		23.0261				+	S_P	8	8	8	182	182	182	50252	0	58662	211780000	75	0.00985748	0.0044591	0.372998	2.95378	Q5HMY3	Q5HMY3
22.8361	22.673	22.9474	22.3177	22.3145	22.3768	22.9835	22.8968	22.9078	23.3049	23.3893	23.2416	22.8448	22.8545	22.7569	23.1279	23.0456	22.8715				+	S_P	8	8	8	397	397	397	33782	0	19305	198030000	72	0.0102006	0.00459552	0.353699	2.91122	Q5HR05	Q5HR05
27.4374	27.3344	27.382	27.2717	27.3452	27.2976	27.7189	27.6995	27.553	27.3948	27.1418	27.1148	27.1846	27.1939	27.2264	27.3585	27.3411	27.347				+	S_P	22	22	22	784	784	784	36965	0	28281	4096000000	473	0.0102976	0.00460526	-0.192979	-2.90666	Q5HM43	Q5HM43
25.1777	24.8725	24.7961	25.2992	25.6041	25.426	24.6492	24.7597	24.6952	24.3252	24.1128	24.2241	24.7828	24.9532	24.9295	24.6286	24.6734	24.6206				+	S_P	6	6	6	977	977	977	98248	0	80582	689990000	133	0.0104256	0.00463075	-0.447741	-2.90071	Q5HPA6	Q5HPA6
				23.0586	23.9676				22.8575	22.6213	22.8575	22.3851	22.3013	22.1481	21.6193	21.9104	21.5758				+	S_P	8	8	8	368	368	368	50152	0	3958	116000000	52	0.0108803	0.00477165	-1.26018	-3.19719	Q5HNN1	Q5HNN1
27.638	27.7752	27.7277	27.9851	27.9497	28.0461	27.7277	27.7696	27.7988	27.8337	27.8707	27.8906	27.9904	28.0189	27.9967	28.0951	28.1058	28.0714				+	S_P	24	24	24	607	607	607	60211	0	29973	6116800000	682	0.0113859	0.00495937	0.161721	2.85821	Q5HM95	Q5HM95
23.5939	23.8443	23.5411	23.8689	24.1863	24.1379	23.589	23.4012	23.574	23.0476	23.5215	23.4718	23.7941	23.5548	23.605	23.1126	23.2558	23.1831				+	S_P	3	3	3	128	128	128	28192	0	22641	287420000	61	0.0119573	0.00526178	-0.354475	-2.83454	Q5HN01	Q5HN01
	22.5849			21.6611		25.9373		25.3367	25.3863	25.0329	25.0036	26.8563	26.9117	26.4329	26.98	26.949	27.9953				+	S_P	96	96	96	384	384	384	40883	0	32331	1725500000	590	0.0121716	0.00538039	2.51422	2.99577	Q5HNF3	Q5HNF3
					21.6002			21.6584	22.395	22.1745	22.3665		21.9723	21.8987	22.565	22.7518	22.5232				+	S_P	7	7	7	248	248	248	35882	0	18135	93012000	50	0.0126434	0.00557702	0.701551	3.19836	Q5HMY1	Q5HMY1
28.1625	28.3319	28.2654	28.4265	28.4105	28.3332	28.2238	28.2464	28.2461	28.473	28.4268	28.4337	28.4453	28.4348	28.4284	28.3129	28.3068	28.3114				+	S_P	47	47	47	557	557	557	12879	0	32331	8214600000	1180	0.0127036	0.00559061	0.102973	2.80523	Q5HQ53	Q5HQ53
24.9715	24.7331	24.8735	24.9754		24.9069	24.5418	24.4094	24.3416	24.6846	24.6084	24.3966	24.4942	24.4876	24.4155	24.3718	24.2136	24.2238				+	S_P	7	7	7	30	30	30	36155	0	28295	755400000	104	0.0130397	0.00572396	-0.286255	-2.81571	Q5HQN2	Q5HQN2
29.3682	29.2045	29.2585	29.3734	29.3974	29.2472	29.5702	29.5799	29.6404	29.2324	29.1077	29.0989	28.8153	28.8983	28.8398	29.4166	29.3934	29.4123				+	S_P	12	12	12	513	513	513	34101	0	32331	15233000000	487	0.0137061	0.00604421	-0.26947	-2.76837	Q5HL31	Q5HL31
			21.2713	21.3046	21.1914	21.257	21.3473		21.4974		21.1063	21.636	21.5518	21.7954	21.7104	21.5882	21.5403				+	S_P	3	3	3	241	241	241	16188	0	88343	61155000	38	0.0138347	0.00607792	0.2789	2.92414	Q5HLC1	Q5HLC1
25.216	24.2909		25.271	24.4123	24.0485	25.7566			25.5867	25.6735	25.3346	25.3368	25.2995	26.0201	25.7093	25.4385	25.3016				+	S_P	6	6	6	171	171	171	5651	0	22098	1036900000	43	0.0139501	0.0061323	0.689728	2.83892	Q5HPM5	Q5HPM5
23.6532	23.4179	23.2352	23.3835	23.2066	23.3701	23.0692	23.0654	23.0378	22.9241	23.0339	23.0399	23.0735	23.1308	22.8334	22.9449	23.3236	23.094				+	S_P	6	6	6	366	366	366	25106	0	4562	217150000	80	0.0143191	0.00623316	-0.226768	-2.7471	Q5HRG5	Q5HRG5
26.6005	26.534	26.5348	26.4216	26.5641	26.4152	26.5956	26.6505	26.7074	26.1654	26.2558	26.3356	26.4073	26.476	26.4584	26.5591	26.5323	26.488				+	S_P	20	20	20	575	575	575	46272	0	23464	2221400000	407	0.0143196	0.0062251	-0.149535	-2.74708	Q5HM85	Q5HM85
24.0003	24.0631	23.7628	24.3733	24.3354	24.3612	23.8749	23.7115	23.8034	24.4919	24.2227	24.3205	24.4735	24.6033	24.447	24.2232	24.0338	24.1466				+	S_P	19	19	19	421	421	421	76379	0	72028	479860000	161	0.0146412	0.00637209	0.297396	2.73627	Q5HM48	Q5HM48
22.2217	23.0861	22.9228							23.1945	23.0957	23.0404	23.2926	23.4201	23.3312	23.2014	23.124	23.1142				+	S_P	4	4	4	251	251	251	2841	0	21061	173060000	47	0.0147433	0.00642581	0.45804	2.94167	Q5HPX2	Q5HPX2
		23.5626	23.273	23.3789	23.6738	23.3581	23.618	23.5529	23.531	23.5507	23.5327	23.7592	23.8777	23.9075	23.7696	23.6357	23.6604				+	S_P	5	5	5	468	468	468	14984	0	64034	301390000	85	0.0158384	0.00690722	0.203445	2.74374	Q5HQK9	Q5HQK9
22.612	23.1794	23.213	22.9628	23.2084	23.4875	22.8545	23.0959	23.1878	23.019	22.8811	22.9728	22.9268	22.866	22.9661	22.2887	22.3752	22.2174				+	S_P	9	9	9	317	317	317	47768	0	21478	175980000	101	0.0173905	0.00758301	-0.365337	-2.65221	Q5HPN5	Q5HPN5
25.312	25.1704	25.0465	25.3602	25.3672	25.3196	24.8986	24.9996	24.9653	25.0658	25.0296	25.0894	25.1022	25.0387	24.9686	24.6592	24.701	24.6798				+	S_P	12	12	12	628	628	628	26855	0	82585	807770000	219	0.0175151	0.00759897	-0.2339	-2.64871	Q5HQA4	Q5HQA4
24.3527	24.5483	24.5601	24.8635	24.9394	24.9437	24.622	24.3932	24.5582	24.5069	24.7921	24.7051	25.2376	25.1907	25.2641	24.8328	25.1086	24.8882				+	S_P	11	11	11	527	527	527	29505	0	19764	748950000	170	0.0177927	0.00771759	0.305013	2.641	Q5HMF1	Q5HMF1
23.4583	23.4502	23.5999	23.7429	23.833	23.7362	23.5953	23.5322	23.5577	23.427	23.1824	23.1721	23.5665	23.6187	23.4709	23.3576	23.5422	23.5185				+	S_P	8	8	8	247	247	247	45326	0	47383	298670000	95	0.0182688	0.00791795	-0.183318	-2.62804	Q5HQ96	Q5HQ96
21.8869			21.4917	21.3466	21.5311	22.0625	21.754	21.7318	21.9371	22.3338	21.9303	22.0685	21.8859	21.6275	21.9009	22.3192	21.9796				+	S_P	11	11	11	324	324	324	64312	0	25687	92620000	79	0.0185039	0.008	0.311729	2.66433	Q5HKC0	Q5HKC0
22.6029	22.5723		23.1732	22.7643	23.0763	22.9198	23.3028	23.1349	22.9753	22.7507	22.6508	22.8142	22.6633	22.7193	22.3131	22.2264	22.4205				+	S_P	3	3	3	196	196	196	23829	0	1345	165590000	82	0.0196368	0.00852174	-0.32849	-2.61168	Q5HPW9	Q5HPW9
24.567	24.45	24.4475	24.7262	24.7064	24.7931	24.2688	24.2466	24.2494	24.1519	24.4303	24.3941	24.3272	24.3649	24.4461	24.1386	24.0929	24.0263				+	S_P	17	17	17	361	361	361	69943	0	16593	522420000	170	0.0198256	0.00857727	-0.231402	-2.5878	Q5HK19	Q5HK19
25.2886	24.6807	24.5363	25.0358	25.0793	24.8277	24.61	24.765	24.523	24.8318	24.4998	24.6451	24.5792	24.563	24.5922	24.4956	24.361	24.498				+	S_P	7	7	7	378	378	378	25628	0	40814	637090000	124	0.0207129	0.00902041	-0.253434	-2.5662	Q5HLQ9	Q5HLQ9
25.8107	26.0685	26.1172	26.2337	26.1837	26.1633	26.1593	26.1719	26.2489	25.5167	25.9393	25.92	26.0839	26.1513	26.1188	25.851	25.8864	25.9173				+	S_P	14	14	14	565	565	565	34823	0	19316	1674500000	296	0.0208257	0.00909045	-0.196954	-2.56352	Q5HNX6	Q5HNX6
22.1901	22.4637	22.0638	22.9049	22.8579	22.9763	22.1288	22.4023			22.8776	22.9133	22.8761	23.0326	22.7559		22.953	22.7433				+	S_P	6	6	6	129	129	129	57333	0	29415	133800000	39	0.0209159	0.00910941	0.380372	2.62676	Q5HQW5	Q5HQW5
21.9492	22.1763	22.2859	22.8638	22.6282	22.6297	22.134	21.9067	22.6158	22.4125	22.4925	22.54	22.5086	22.6731	22.6984	23.1436	23.1071	22.9847				+	S_P	7	7	7	211	211	211	497	0	30297	163890000	76	0.0213863	0.00938247	0.374549	2.55039	Q5HPX4	Q5HPX4
25.5967	25.5433	25.5516	25.7596	25.6473	25.9699	25.3213	25.4668	25.3343	25.9016	25.8177	25.7454	25.8497	25.8313	25.9111	25.6167	25.6453	25.6524				+	S_P	14	14	14	431	431	431	54276	0	14975	1298200000	232	0.0215142	0.00945685	0.19783	2.54744	Q5HQE6	Q5HQE6
23.2846	23.5984	23.6552	23.6041	23.5722	23.5676	23.2657	23.2673	23.1134	23.6152	23.7757	23.7624	23.6902	23.6761	23.5942	23.5804	23.4145	23.5629				+	S_P	5	5	5	168	168	168	44154	0	20626	305110000	95	0.0223535	0.00973384	0.193672	2.52849	Q5HN51	Q5HN51
25.9059	25.8613	25.8663	25.95	25.7446	25.5502	25.5706	25.6706	25.5065	25.9697	26.0945	26.077	26.0243	25.9414	25.9165	25.7617	25.7936	25.7017				+	S_P	17	17	17	652	652	652	4523	0	31479	1547800000	464	0.0228378	0.00992911	0.183825	2.51786	Q5HM98	Q5HM98
			21.838			21.9831	22.0188	22.0758	22.3856	22.7153	22.4067	21.8797	22.4702	22.1977	22.317		22.2188				+	S_P	2	2	2	238	238	238	95097	0	17086	105770000	36	0.0229328	0.0099469	0.344951	2.68405	Q5HS12	Q5HS12
24.7999	24.8155	25.1265	24.7832	24.6407	24.6938	25.4186	25.4656	25.2168	26.0043	25.704	25.7138	25.2426	25.1275	25.1398	25.154	25.1277	25.1999				+	S_P	5	5	5	426	426	426	1068	0	76597	982730000	165	0.0235542	0.010197	0.38367	2.50253	Q5HN52	Q5HN52
28.2249	28.3776	28.444	28.6701	28.685	28.7391	28.5183	28.4068	28.4504	28.172	28.0925	28.1668	28.4672	28.4462	28.43	28.3761	28.3877	28.3402				+	S_P	34	34	34	587	587	587	75116	0	32331	9588400000	1028	0.0235632	0.0101841	-0.18192	-2.50234	Q5HRR5	Q5HRR5
28.5995	28.4956	28.818	28.8546	28.7835	28.8534	29.3381	29.0873	29.3454	28.8849	28.8356	28.8765	29.414	29.3673	29.4531	29.5512	29.5216	29.4364				+	S_P	7	7	7	76	76	76	11443	0	95185	15313000000	569	0.0237912	0.0102922	0.351705	2.49755	Q5HQ29	Q5HQ29
22.4043	22.9081	22.6968	22.7367	22.9238	22.7552	22.6501	22.7193	22.5914	22.7444	22.8619	23.2016	23.0272	22.9849	22.9474	22.8316	22.8201	22.6577				+	S_P	7	7	7	271	271	271	39133	0	16574	181410000	63	0.0242977	0.0106516	0.187923	2.48707	Q5HLQ7	Q5HLQ7
23.8173	23.8635	23.8819	24.2749	24.2916	24.2704	24.6007	24.4643	24.5271	24.5993	24.3437	24.2978	24.4266	24.3897	24.4791	24.6373	24.5904	24.6146				+	S_P	7	7	7	319	319	319	27531	0	22708	559240000	116	0.0262727	0.0114874	0.265172	2.4481	Q5HN46	Q5HN46
22.2465	22.2437					22.2573	22.1899	22.1574	21.8964	22.2598	22.1557	22.1748	22.0593	22.1536	22.016	22.0627	21.9566				+	S_P	13	13	13	213	213	213	92956	0	28658	99587000	58	0.0264588	0.0115483	-0.137296	-2.52919	Q5HPX8	Q5HPX8
25.7508	25.4252	25.4232	24.9638	25.0626	25.0666	25.0984	25.2433	25.493	24.5324	24.9993	24.8322	25.1555	25.1244	25.1769	25.1102	25.1796	24.9767				+	S_P	6	6	6	615	615	615	13716	0	62529	929830000	102	0.0273409	0.011985	-0.271101	-2.42816	Q5HQR4	Q5HQR4
27.7099	27.67	27.6257	27.6956	27.7963	27.7544	27.1196	27.1758	27.132	27.0149	26.9949	26.8799	27.5104	27.54	27.5637	27.1749	27.0993	27.0843				+	S_P	10	10	10	759	759	759	17769	0	1991	4117800000	380	0.0279744	0.0121802	-0.313021	-2.41668	Q5HNU0	Q5HNU0
24.672	24.7882	24.7742	24.458	24.7075	24.4881	24.7576	24.5966	24.6918	24.4604	24.549	24.8121	25.0378	25.1365	24.8576	24.9448	24.9776	25.0243				+	S_P	5	5	5	719	719	719	10876	0	54936	718100000	77	0.0281212	0.01221	0.207347	2.41405	Q5HPP9	Q5HPP9
23.1311		22.7086	23.1863	23.0255	23.4946				23.3037	23.275	23.2977	24.0253	23.6356	23.7291	23.3314	23.3177	23.4205				+	S_P	3	3	3	58	58	58	79871	0	10583	241360000	36	0.0284958	0.0123496	0.37256	2.48878	Q5HMD5	Q5HMD5
					22.1782	22.0275		22.0385	22.388	22.205	22.2057	22.8847	22.8148		23.2028	23.1714	23.2059				+	S_P	3	3	3	429	429	429	77659	0	17096	123520000	33	0.029364	0.012788	0.678405	2.58687	Q5HPY0	Q5HPY0
26.6007	26.4297	26.4367	26.6464	26.6197	26.5332	26.4563	26.3947	26.3446	26.4389	26.2476	26.3137	26.4615	26.4326	26.4647	26.4121	26.3128	26.4265				+	S_P	24	24	24	449	449	449	72503	0	19595	2238300000	360	0.0298541	0.0130511	-0.105765	-2.384	Q5HK03	Q5HK03
23.6592	23.5323	23.2398	23.6405	23.2453	23.4957	23.4329	23.1595	22.9797	23.1342	23.133	23.1182	22.9203	22.9938	23.2118	23.0089	23.5413	23.2249				+	S_P	11	11	11	365	365	365	52496	0	47344	245510000	120	0.0302531	0.0132189	-0.233143	-2.37731	Q5HK15	Q5HK15
25.2278	25.092	25.0857	24.9327	24.8591	24.9453	25.3219	25.2658	25.204	25.4403	25.2625	25.2053	25.2127	25.1397	25.2828	25.2474	25.1915	25.2549				+	S_P	14	14	14	593	593	593	30137	0	68499	937210000	211	0.0311709	0.0136845	0.144759	2.36224	Q5HQQ7	Q5HQQ7
26.3316	26.3739	26.5119	26.6442	26.8307	26.7233	26.3658	26.438	26.4222	25.9792	26.3053	26.4006	26.3872	26.4827	26.6082	26.166	26.2094	26.3063				+	S_P	10	10	10	415	415	415	35731	0	10263	2304400000	321	0.0324278	0.0141588	-0.19963	-2.34227	Q5HN94	Q5HN94
	23.092	23.0737	22.8917	23.2638	23.1789	23.024	22.8794	22.8575	22.5777	22.7649	22.6422	23.004	22.9648	22.9508	22.9286	22.9684	22.92				+	S_P	5	5	5	264	264	264	33059	0	15757	197100000	68	0.0327293	0.0142553	-0.174683	-2.35233	Q5HNG6	Q5HNG6
28.1356	27.8437	28.0542	27.8323	27.8478	27.7892	27.9203	27.8539	27.8932	27.9221	27.7731	27.7576	28.1987	28.2054	28.24	28.3005	28.2468	28.2141				+	S_P	11	11	11	839	839	839	16749	0	29243	6793500000	510	0.0345756	0.0150842	0.187579	2.30976	Q5HP76	Q5HP76
29.6541	29.5822	29.5789	30.0761	30.071	30.0439	29.7845	29.8026	29.6872	29.9101	29.7665	29.7589	30.3433	30.3547	30.3528	30.0606	29.9727	29.9389				+	S_P	11	11	11	807	807	807	13415	0	32331	26986000000	622	0.0368132	0.016089	0.241994	2.27783	Q5HN91	Q5HN91
23.4468	23.5316	23.3632	22.8275	22.8692	22.9129	23.4375	23.5584	23.5577	22.6938	23.2185	22.7407				23.1075	23.0106	22.8566				+	S_P	6	6	6	467	467	467	22212	0	38489	189740000	54	0.0369608	0.0160988	-0.340346	-2.32418	Q5HQS1	Q5HQS1
27.1497	26.9009	26.9509	27.0583	26.9652	26.862	26.9513	26.9983	26.8435	27.0804	27.0268	26.9849	27.1041	27.2135	27.1827	27.013	26.9937	26.9676				+	S_P	14	14	14	438	438	438	34866	0	10143	3295600000	314	0.0379846	0.0165573	0.098505	2.26184	Q5HKJ9	Q5HKJ9
27.2799	27.3884	27.2222	26.7383	26.5132	26.6672	26.8209	26.9156	26.8743	26.3461	26.559	26.5126	26.7806	26.8109	26.5936	26.8497	26.8167	26.8049				+	S_P	7	7	7	547	547	547	18461	0	90873	2872500000	247	0.0386713	0.0168424	-0.260678	-2.25267	Q5HMP7;Q5HPB1	Q5HMP7;Q5HPB1
			23.131		22.1123	22.2159	21.9584		22.7633	22.7636	22.4761	22.9203	22.6704	23.0183	22.9385	22.6835	22.8259				+	S_P	11	11	11	216	216	216	64873	0	3059	147750000	41	0.0412777	0.0182583	0.430034	2.31029	Q5HQ31	Q5HQ31
25.9406	25.8432	25.9657	26.6938	26.6839	26.7774	26.0629	26.1005	26.3504	26.5428	26.6587	26.5097	26.5215	26.6577	26.6239	26.5328	26.3883	26.4793				+	S_P	10	10	10	476	476	476	35044	0	10232	2241100000	196	0.0418839	0.0184816	0.277363	2.21171	Q5HP02	Q5HP02
27.4932	27.3734	27.2752	27.6049	27.472	27.6014	27.1975	27.1995	27.2761	27.3649	27.4343	27.3729	27.6162	27.6935	27.5811	27.5373	27.6282	27.5764				+	S_P	27	27	27	59	59	59	62545	0	32331	4671700000	667	0.0433197	0.0190871	0.145728	2.19433	Q5HRD1	Q5HRD1
27.0619	27.1932	27.1485	27.5066	27.5688	27.6578	27.6845	27.5953	27.6219	27.4273	27.3033	27.5419	27.8334	27.9183	27.7398	27.7864	27.8108	27.7699				+	S_P	5	5	5	457	457	457	16127	0	99515	4976100000	181	0.0445065	0.0196373	0.232518	2.18037	Q5HLL4	Q5HLL4
27.72	27.6621	27.5921	27.1986	27.2231	27.2367	27.5759	27.5986	27.4996	27.5076	27.3695	27.354	27.8374	27.8921	27.8626	27.8112	27.793	27.8293				+	S_P	11	11	11	676	676	676	2393	0	22701	5026000000	398	0.0453093	0.0199804	0.216664	2.17112	Q5HPG8	Q5HPG8
21.9541	21.9789	22.2507		22.6012			21.7632		21.9881	22.3153	22.333	22.6446	22.4637	22.323	22.5302	22.6065	22.6791				+	S_P	5	5	5	537	537	537	20965	0	17387	112990000	51	0.045502	0.0200489	0.321871	2.23133	Q5HQ98	Q5HQ98
21.9927						22.6578			22.9516	22.6778	22.8473	22.5775	22.5718	22.4519	22.8334	22.7643	22.8967				+	S_P	7	7	7	413	413	413	3138	0	63448	127670000	42	0.0461173	0.0203126	0.405011	2.31158	Q5HPQ1	Q5HPQ1
25.6924	25.9587	25.9337	26.093	26.1678	26.0763	25.74	25.6547	25.8878	25.5762	25.8134	25.7321	25.92	25.9459	25.8254	25.5764	25.7166	25.6024				+	S_P	10	10	10	368	368	368	34464	0	24696	1411900000	211	0.0477154	0.0211317	-0.16623	-2.14427	Q5HNY0	Q5HNY0
25.075	24.8682	25.0241	25.1757	25.1105	25.2498	24.9537	24.9368	25.0275	25.031	24.9476	24.9555	24.8569	24.9554	24.8955	25.0068	24.9641	24.9646				+	S_P	28	28	28	296	296	296	13977	0	17244	785930000	284	0.0480231	0.0212473	-0.0937642	-2.14093	Q5HLK0	Q5HLK0
27.9436	28.0501	28.1023	27.8713	27.9203	27.9138	28.3139	28.2643	28.2101	28.184	28.0862	28.1919	28.1431	28.1289	28.1645	28.311	28.2465	28.2855				+	S_P	17	17	17	787	787	787	26074	0	32301	7332700000	639	0.0508892	0.0227056	0.127958	2.1107	Q5HPW0	Q5HPW0
23.5998	23.502	23.5123	23.5114	23.6306	23.6135	23.4042		23.2284	23.3693	23.2643	23.2325	23.6032	23.464	23.5758	23.2013	23.2146	23.1684				+	S_P	4	4	4	163	163	163	34292	0	33863	258150000	75	0.0508945	0.0226877	-0.156555	-2.12206	Q5HQC8	Q5HQC8
22.6704	22.5153		22.6197	22.7392	22.8204	22.9449	23.2405	23.1152	22.5107	22.4833	22.8161				21.6206						+	S_P	6	6	6	343	343	343	34667	0	3364	111270000	54	0.051413	0.0229223	-0.475516	-2.21169	Q5HKL4	Q5HKL4
23.1083	23.4504	23.6116	23.7193	23.4477	24.0357	23.5727	23.2754	23.3498	23.6552	24.013	23.7827	24.0029	23.976	24.0402	23.5217	23.4593	23.4443				+	S_P	10	10	10	231	231	231	67556	0	58039	357990000	144	0.0520421	0.0231709	0.258273	2.09898	Q5HM50	Q5HM50
25.746	25.9713	26.0621	26.5135	26.5149	26.4212	25.7229	25.8033	25.7432	25.0166	25.6582	25.6335	26.06	26.1042	25.9403	25.711	25.6695	25.7847				+	S_P	4	4	4	404	404	404	12205	0	24573	1458100000	125	0.0539909	0.0241211	-0.324489	-2.0797	Q5HPL0	Q5HPL0
23.8502	23.6477	23.6727	23.869	23.8432	23.5336	23.1786	23.3724	23.3547	23.2194	23.4003	23.3294	23.5124	23.3843	23.4668	23.3848	23.456	23.5129				+	S_P	4	4	4	229	229	229	249	0	23887	274410000	90	0.0543799	0.0243096	-0.183979	-2.07592	Q5HRA0	Q5HRA0
22.4773	22.6554	22.5608	22.7307	22.9013	22.7803	22.7937	23.0292	23.0178	23.2988	24.0181	23.6849	23.0404	23.2829	23.2748	22.4921	22.5361	22.7192				+	S_P	2	2	2	78	78	78	13098	0	1679	205770000	66	0.0547204	0.0244493	0.377854	2.07264	Q5HLL3	Q5HLL3
29.8081	29.8312	29.8531	29.9239	29.9537	29.7684	29.8374	29.8276	29.8393	29.9698	29.7675	29.7848	29.7679	29.66	29.7633	29.8068	29.7636	29.7481				+	S_P	26	26	26	776	776	776	5085	0	32331	23581000000	1154	0.0569043	0.0256647	-0.0678749	-2.05202	Q5HPN2	Q5HPN2
						21.674		21.5921	21.1039	21.5153	21.1855	21.271	21.4704	21.3853	21.4378	21.4588	21.5707				+	S_P	8	8	8	215	215	215	57609	0	14526	79764000	45	0.0569063	0.0256337	-0.255416	-2.18289	Q5HNI1	Q5HNI1
24.1928	24.7871	24.5023	24.7424	24.7534	24.5875	24.2471	24.2402	24.4047	24.4563	24.6274	24.7265	24.8858	24.8168	24.7909	24.6807	24.7333	24.4592				+	S_P	14	14	14	531	531	531	40425	0	66895	612240000	218	0.0574635	0.0260072	0.191059	2.04686	Q5HR94	Q5HR94
25.5902	25.6869	25.811	25.0638	25.4023	25.4111	25.7393	25.1944	25.1882	24.4559	24.8762	24.9947	25.3634	25.8779	25.3924	25.2206	25.0201	24.9446				+	S_P	5	5	5	373	373	373	16416	0	17612	974660000	75	0.058387	0.0264904	-0.326825	-2.03843	Q5HPB4	Q5HPB4
			21.5515	21.9703	21.9829				21.4583	22.4098	22.159	22.5943	22.5032	22.7702	22.1995	22.3054	22.6181				+	S_P	13	13	13	164	164	164	10513	0	29145	102140000	58	0.0648442	0.0295318	0.500428	2.07403	Q5HKT0	Q5HKT0
24.939	25.4193	24.9975	25.3058	25.2919	25.3834	24.9773	24.8808	24.9926	24.9134	25.1674	25.1601	25.7032	25.7453	25.5796	25.3245	25.2983	25.3415				+	S_P	4	4	4	58	58	58	10313	0	31478	990100000	145	0.0665437	0.0304029	0.227306	1.96884	Q5HQ33	Q5HQ33
			26.598	26.581	26.5481	26.7967	26.7166	26.6403	28.62	27.5281	27.2333	27.2564	26.9234	26.9747	27.0785	26.4709	26.5221				+	S_P	3	3	3	368	368	368	10189	0	21309	3375100000	167	0.0665688	0.0303808	0.531797	2.00227	Q5HM08	Q5HM08
	20.7277	20.8601	21.3075	21.5047	21.5233		21.1669	20.8616	21.6328	21.2125	21.479	21.4008	21.5725	21.4716	21.2665	21.2987	21.1278				+	S_P	4	4	4	13	13	13	41148	0	11698	59538000	55	0.0670333	0.030555	0.24871	1.98551	Q5HR80	Q5HR80
24.3489	24.8007	24.5463	24.7656	25.081	24.7224	24.6012	24.428	24.5309	24.3823	24.7176	24.7879	24.7576	24.8874	24.9176	25.0447	25.2456	25.0307				+	S_P	9	9	9	506	506	506	34169	0	41235	704930000	105	0.0673418	0.0307001	0.216269	1.96245	Q5HM37	Q5HM37
22.5747			23.4697	23.4658	23.1515	22.2812	22.158	22.5983	23.0707	22.9628	22.5564	21.8499	21.8885	22.3996	21.2109	21.4519					+	S_P	5	5	5	564	564	564	18209	0	54667	126360000	43	0.0685437	0.0312506	-0.640326	-1.98593	Q5HQB6	Q5HQB6
25.6837	25.8934	26.0175	25.616	25.7773	25.8191	26.1082	26.0736	26.0647	26.002	26.0442	26.1574	26.0489	26.0532	25.967	25.9575	25.9394	26.0078				+	S_P	12	12	12	668	668	668	31015	0	12459	1587500000	323	0.0702241	0.0320858	0.124877	1.93993	Q5HQA7	Q5HQA7
25.3092	25.1745	25.2197	25.5765	25.5799	25.3917	25.2	25.2852	25.0323	25.3593	25.3514	25.4276	25.448	25.5472	25.5561	25.4375	25.4057	25.3755				+	S_P	15	15	15	425	425	425	48834	0	15541	1136200000	216	0.0721727	0.0332143	0.126619	1.92518	Q5HNS1	Q5HNS1
27.9647	27.9532	27.7965	28.4819	28.4453	28.3899	27.557	27.4857	27.491	27.9907	27.9395	27.9375	28.5948	28.5588	28.5903	28.2712	28.2502	28.254				+	S_P	8	8	8	551	551	551	20796	0	1586	7417500000	488	0.0725707	0.0334459	0.313562	1.92221	Q5HM94	Q5HM94
25.5269	25.5318	25.3325	25.5386	25.6555	25.8215	25.4546	25.2814	25.369	25.5554	25.7397	25.7515	25.5929	25.8114	25.5797	25.5879	25.5942	25.4625				+	S_P	12	12	12	656	656	656	27194	0	59356	1241300000	208	0.0727368	0.0334727	0.12928	1.92097	Q5HP74	Q5HP74
22.5272	21.6383	21.4844	21.9529	21.8804	21.5405	21.8293	21.2601	21.4972	20.9577		21.6755		21.317		21.4922	21.2131	21.6748				+	S_P	5	5	5	279	279	279	28506	0	10942	71902000	45	0.0747496	0.0345243	-0.346097	-1.93726	Q5HS06	Q5HS06
22.4118	22.8392	22.587	22.8585	22.9354	23.0988	22.7205	22.3091	22.6177	22.3493	22.5353	22.6753	22.4005	22.7106	22.7164	22.3791	22.5161	22.4534				+	S_P	9	9	9	372	372	372	32873	0	28023	149100000	55	0.0789581	0.0366161	-0.182448	-1.87643	Q5HPI3	Q5HPI3
25.5054	25.6787	25.5588	25.3001	25.4414	25.2006	25.944	25.9668	25.9566	25.8531	26.0104	25.9925	25.681	25.7004	25.6391	25.8093	25.9167	25.7432				+	S_P	13	13	13	425	425	425	46311	0	13772	1373800000	237	0.0798811	0.0370982	0.199278	1.87009	Q5HQY6	Q5HQY6
23.2171	23.4491	23.2971	22.9771	22.6691	23.1817	23.3281	23.4596	23.5506	24.2736	24.3455	24.3099	22.6628	22.7394	22.2943	24.8077	24.8096	24.9056				+	S_P	11	11	11	362	362	362	51356	0	50125	374670000	108	0.0801087	0.0371868	0.668753	1.86854	Q5HP34	Q5HP34
27.2416	26.8799	27.0615	27.0831	27.0871	27.4051	26.932	26.8646	26.8328	27.3882	27.241	27.3343	27.2529	27.2989	27.2915	27.0001	26.9786	26.9927				+	S_P	9	9	9	652	652	652	15838	0	16398	3755300000	265	0.0815611	0.0379693	0.154489	1.85872	Q5HR93	Q5HR93
24.29	23.9451	23.6935	24.0486	23.9416	24.0941	23.8998	23.7778	23.7375	23.9472	24.0459	24.0092	24.063	24.0337	24.1172	24.0522	24.0916	24.1929				+	S_P	16	16	16	30	30	30	82392	0	74469	420560000	143	0.0817063	0.0379953	0.124983	1.85774	Q5HLZ4	Q5HLZ4
27.5455	26.8592	26.5906	27.892	27.9203	27.7351	27.1862	27.1163	27.1222	27.6136	27.6082	27.6602	27.7507	27.8949	28.1731	27.5086	27.3313	27.3942				+	S_P	6	6	6	302	302	302	39771	0	27337	5150500000	103	0.082818	0.0385018	0.329685	1.85034	Q5HRM6	Q5HRM6
26.895	26.7162	26.7941	26.7605	26.5899	26.9185	26.6506	26.5862	26.6569	26.6411	26.4296	26.5113	26.7334	26.8168	26.8232	26.5022	26.5053	26.5622				+	S_P	10	10	10	592	592	592	20621	0	32331	2554700000	361	0.0872504	0.0410447	-0.115893	-1.82169	Q5HMB6	Q5HMB6
23.2815	23.8073	23.7994	24.3988	24.416	23.949	24.1558	23.8032	23.9181	24.0142	23.9424	24.131	24.4014	24.3312	24.3257	24.3176	24.1407	24.035				+	S_P	11	11	11	337	337	337	42653	0	58527	439210000	113	0.0874207	0.0410764	0.234473	1.82061	Q5HNI0	Q5HNI0
27.5349	27.4521	27.4275	27.5484	27.2022	27.2662	27.6262	27.7421	27.707	27.4743	27.7527	27.7173	27.5277	27.4755	27.5934	27.6671	27.6734	27.8439				+	S_P	14	14	14	526	526	526	35337	0	29387	4861300000	500	0.089187	0.0420657	0.135394	1.80957	Q5HRQ5	Q5HRQ5
29.2048	28.8435	28.9219	29.2652	29.192	29.1299	28.6898	28.7399	28.7706	28.9957	28.832	28.8125	29.2021	29.2985	29.2293	29.3593	29.3715	29.3698				+	S_P	10	10	10	59	59	59	17794	0	27362	14008000000	496	0.0927321	0.0441079	0.190351	1.78798	Q5HRK6	Q5HRK6
27.9422	27.7638	27.557	28.8411	28.9801	28.8324	28.5727	28.5971	28.5083	27.5515	27.4496	27.459	28.2786	28.3392	28.2473	28.2604	28.2706	28.2708				+	S_P	5	5	5	506	506	506	85653	0	38087	7712200000	171	0.0946479	0.0452412	-0.385305	-1.77661	Q5HPV9	Q5HPV9
22.469	22.8376	22.721	22.8202	22.989	22.8622	22.7207	22.5111	22.5122	22.3736	23.1168	22.8208	23.0819	23.1527	23.1124	22.7811	22.8677	22.7826				+	S_P	17	17	17	416	416	416	6583	0	65859	184530000	102	0.0954176	0.0456655	0.182955	1.7721	Q5HPY2	Q5HPY2
			22.0834	21.9565				23.798	21.8714	22.3612	22.0924	21.9102	22.3123	22.2095	21.6897	21.4917	21.6442				+	S_P	7	7	7	204	204	204	54198	0	21777	94120000	45	0.0954306	0.0456121	-0.658978	-1.84107	Q5HNL9	Q5HNL9
23.0554	23.2753	23.7071	23.652	23.7438	23.5571	23.1564	22.9735	23.1635	23.2767	24.1337	24.0629	23.9189	23.856	24.2406	23.3518	23.1541	23.1293				+	S_P	4	4	4	201	201	201	31817	0	17174	303740000	116	0.0982876	0.0470478	0.315544	1.75555	Q5HQW7	Q5HQW7
24.6888	25.0292	25.0851	25.6253	25.5923	25.3401	24.9172	25.1744	25.296	25.0819	25.4137	25.2519	25.5019	25.6807	25.5528	25.3782	25.3236	25.399				+	S_P	11	11	11	564	564	564	27375	0	12194	1071200000	198	0.10118	0.0487086	0.203939	1.7393	Q5HNL2	Q5HNL2
23.4134	23.514	23.3713	23.5173	23.5509	22.9332	22.6713	22.2103	23.0206	23.8667	23.662	23.6949	23.5935	23.577	23.6068	23.1316	23.1235	22.8603						10	10	10	426	426	426	45223	0	41356	260350000	109	0.108665	0.0531735	0.323813	1.69906	Q5HQ66	Q5HQ66
26.25	26.2966	26.3309	26.6193	26.5027	26.4093	26.2908	26.3395	26.3075	26.4363	26.5061	26.6301	26.6418	26.4424	26.5686	26.4151	26.2814	26.3096						10	10	10	447	447	447	34956	0	123	2180400000	252	0.112128	0.0551907	0.0982978	1.68124	Q5HNB9	Q5HNB9
24.9186	25.2456	24.6766	25.2909	25.5386	25.4382	24.8886	24.6788	24.9086	25.2241	25.1017	25.6056	25.4527	25.2593	25.3885	25.3226	24.9981	25.1083						7	7	7	539	539	539	24234	0	11888	987080000	146	0.113657	0.0559582	0.208493	1.67353	Q5HQ81	Q5HQ81
25.4092	25.2421	25.0521	25.5	25.5866	25.4158	25.0651	25.0855	25.0474	25.0646	24.9947	25.0519	25.2932	25.2296	25.213	25.041	25.1678	25.1636						8	8	8	289	289	289	33986	0	79693	946670000	170	0.11543	0.0570116	-0.131589	-1.6647	Q5HPF1	Q5HPF1
25.0797	25.0808	24.933	25.4605	25.3697	25.4055	25.1446	25.2328	24.9822	25.3383	25.2647	25.248	25.4348	25.3251	25.4901	25.248	25.1844	25.2279						13	13	13	591	591	591	32278	0	73387	985900000	228	0.116025	0.0573163	0.119161	1.66176	Q5HL36	Q5HL36
24.0418	23.8848	23.9971	24.0447	24.0794	24.1008	23.7183	23.7696	23.5586	23.6989	24.0552	23.8107	23.7894	23.948	23.8998	23.4694	23.6847	23.4492						6	6	6	723	723	723	11151	0	29499	352650000	83	0.116799	0.0577454	-0.154421	-1.65796	Q5HQS9	Q5HQS9
23.4751	24.2817	24.2124	24.378	23.9796	24.2828	23.8244	23.9093	23.9481	23.4778	23.6209	23.7666	23.9834	23.9379	23.9113	23.9512	23.94	24.021						5	5	5	317	317	317	19394	0	10902	397740000	76	0.119765	0.0594127	-0.186824	-1.64358	Q5HPV2	Q5HPV2
	22.1138		22.1413						21.9813	22.9014	22.8576	23.4087	23.2533	22.9549	22.4293	22.6273	22.1378						2	2	2	53	53	53	40228	0	55766	143820000	39	0.123923	0.0620462	0.600401	1.69702	Q5HQF1	Q5HQF1
27.1306	27.2717	27.2206	26.7086	26.6481	26.7256	27.6111	27.5012	27.4683	26.8088	26.7781	26.9244	26.5743	26.6947	26.622	27.1895	27.2019	27.2838						14	14	14	501	501	501	46174	0	2425	3328000000	419	0.125175	0.062722	-0.245355	-1.61813	Q5HNN6	Q5HNN6
22.7016	21.7962		22.0501	21.9866	22.0789		21.8236	21.9527	22.3102	22.2057	22.5909	22.0939	22.1406	22.4973	22.1917	22.1453	22.0939						5	5	5	251	251	251	3185	0	1891	105360000	52	0.127848	0.0642581	0.196482	1.61853	Q5HRR6	Q5HRR6
24.8963	24.7422	24.7591	24.9011	24.7485	24.7468	24.5971	24.4749	24.4746	24.7778	24.4696	24.5318	24.6799	24.6515	24.6465	24.5825	24.5251	24.5918						13	13	13	464	464	464	36687	0	69038	619090000	150	0.128769	0.064649	-0.0982236	-1.60174	Q5HPR9	Q5HPR9
23.603	23.4635	23.4596	24.1261	24.024	24.1466	23.5335	23.452	23.3028		22.9796		23.378	23.5132	23.6238									2	2	2	202	202	202	11028	0	16837	247880000	41	0.134623	0.0682943	-0.305416	-1.61492	Q5HPS4	Q5HPS4
25.0949	24.9291	24.9398	24.9946	24.7312	24.9336	24.8324	24.9182	24.9035	24.9797	24.9211	24.9855	24.7367	24.8554	24.7466	24.7805	24.7493	24.8631						12	12	12	413	413	413	46617	0	14789	768880000	246	0.138795	0.0707784	-0.0732704	-1.55798	Q5HPE2	Q5HPE2
24.2224	24.1541	24.1777	24.3578	24.354	24.4749	24.0069	23.8288	23.9922	23.603	23.8427	24.1314	24.3675	24.2063	24.4109	23.7687	23.6452	23.8802						8	8	8	268	268	268	52057	0	48917	431750000	91	0.139213	0.071	-0.190343	-1.55622	Q5HPI4	Q5HPI4
23.3728	23.694	23.5746	24.1082	24.0985	24.026	23.2828	23.0985	23.1567	23.4994	23.4732	23.6734	24.071	23.9098	24.215	23.9184	24.0716	23.8061						6	6	6	489	489	489	16323	0	22988	352080000	93	0.140972	0.0721237	0.247292	1.54884	Q5HNZ4	Q5HNZ4
22.908	22.7385	22.7976	23.0306	23.0786	23.0299	22.8803	22.5067	22.5728	22.9003	23.0716	23.1272	22.8709	22.9121	22.9293	23.0169	22.8074	22.9504						6	6	6	16	16	16	5443	0	19249	190020000	61	0.144834	0.0747414	0.115885	1.5329	Q5HQA0	Q5HQA0
22.2882	21.7127	21.8983	22.0914	22.1503	22.2599	20.782		21.2842	22.0163	21.2532	21.5832	21.6182	21.2061	21.5088			20.9182						2	2	2	35	35	35	94984	75019	44615	62925000	48	0.147659	0.0765349	-0.364962	-1.53951	Q5HRV1	Q5HRV1
24.7109	23.5818	23.1521				24.3886	24.3015	24.497	24.1749	24.3497	24.4317	23.9356	24.3052	24.1868	25.2196	25.0681	25.0178						7	7	7	544	544	544	12007	0	40274	517900000	101	0.153147	0.0802009	0.415739	1.51722	Q5HNG5	Q5HNG5
27.8722	28.1401	28.109	28.5186	28.4644	28.4301	28.0014	28.0904	27.8902	28.066	28.0509	28.1257	28.1488	28.1159	28.1111	27.9631	27.8691	27.8539						16	16	16	62	62	62	40195	0	32331	6975700000	653	0.153757	0.0804926	-0.134661	-1.4974	Q5HRJ8	Q5HRJ8
28.4721	28.2348	28.3358	28.4689	28.3145	28.4265	27.6635	27.6777	27.5136	28.2872	27.951	27.9388	27.957	28.0853	28.0536	27.6169	27.5769	27.5584						8	8	8	153	153	153	75266	0	21547	6549000000	385	0.154412	0.0807699	-0.231353	-1.49486	Q5HQB0	Q5HQB0
23.0836	23.2901	23.1726	23.4133	23.4742	23.5009	23.0639	23.1718	23.1866	22.8561	23.111	23.103	23.3425	23.5161	23.2126	23.1546	22.9836	22.9157						4	4	4	492	492	492	13497	0	36769	230410000	64	0.163871	0.0867804	-0.129103	-1.45917	Q5HME7	Q5HME7
26.4044	26.6952	26.7696	27.1884	27.2378	27.0903	26.316	26.1736	26.2302	26.9459	26.9459	26.9444	27.2996	27.344	27.3474	26.2486	26.6815	26.7457						9	9	9	778	778	778	20594	0	13769	3084000000	454	0.168382	0.0895227	0.266381	1.44275	Q5HP20	Q5HP20
23.5335	23.6357	23.5932	23.538	23.6416	23.5407	23.4705	23.3641	23.3214	23.6564	23.5151	23.5118	23.8521	23.7436	23.6143	23.472	23.5192	23.4939						9	9	9	309	309	309	34912	0	42016	307210000	124	0.171451	0.0914779	0.0821732	1.43178	Q5HM66	Q5HM66
25.1018	25.0241	25.0625	24.8778	24.9072	24.8987	25.2919	25.2847	25.2367	24.985	25.2956	25.1065	25.2242	25.1183	25.1397	25.2067	25.2476	25.172						6	6	6	366	366	366	15903	0	16465	899580000	108	0.172805	0.0924354	0.0900256	1.427	Q5HMC3	Q5HMC3
24.7202	24.733	24.6796	25.0901	24.9849	24.8593	24.542	24.5999	24.6293	24.8462	24.9139	24.895	24.9323	24.9142	24.8563	24.7386	24.8307	24.7467						6	6	6	362	362	362	19993	0	52732	700890000	94	0.175483	0.0939388	0.0928459	1.41762	Q5HPP3	Q5HPP3
23.5231		23.2681	23.7133	23.6278	23.6847	23.2829	23.2981	23.1891	23.8128	23.5018	23.2333	23.3097	23.2113	23.4383	23.0409	22.9839	22.9666						6	6	6	281	281	281	29807	0	17711	255160000	86	0.176868	0.0947919	-0.170771	-1.41717	Q5HPT1	Q5HPT1
24.0427	24.3323	24.2539	24.6616	24.7215	24.5984	24.6809	24.4882	24.1632	24.6346	24.6834	24.5849	24.7369	24.8571	24.6763	24.2984	24.26	24.5512						8	8	8	341	341	341	33729	0	5023	606300000	129	0.177214	0.094965	0.148885	1.41162	Q5HPL8	Q5HPL8
26.3605	26.6225	26.5266	26.886	26.645	26.8352	26.1332	26.2571	26.1575	26.3554	26.5357	26.4237	27.1035	27.0066	27.1358	26.5134	26.5161	26.5649						6	6	6	735	735	735	11311	0	68372	2541800000	238	0.183842	0.0996343	0.192391	1.38907	Q5HR60	Q5HR60
25.344	25.7328	25.6689	25.5788	25.6393	25.9751	26.2464	26.2241	26.0188	25.7523	25.6502	25.7597	25.9657	25.9525	26.0576	26.3158	26.3192	26.34						11	11	11	547	547	547	29858	0	10922	1618000000	265	0.185886	0.100974	0.187178	1.38226	Q5HRG7	Q5HRG7
27.3872	27.4558	27.4029	27.5885	27.5646	27.5378	27.7431	27.7886	27.8173	27.5315	27.5898	27.4796	27.6684	27.639	27.642	27.9012	27.8727	27.9171						10	10	10	861	861	861	18136	0	19681	5195800000	364	0.186549	0.101302	0.106181	1.38006	Q5HPB5	Q5HPB5
		22.4332	22.4151	22.3504	22.1231		21.6446		22.8463	22.8006	22.7081	22.5098	22.5559	22.525	22.1124	22.1181	21.878						16	16	16	191	191	191	11054	0	44215	121010000	77	0.195196	0.107528	0.257198	1.37191	Q5HLD5	Q5HLD5
20.9918					20.9214				21.2205	20.9858	21.3194	21.3422	21.1939	21.1617		20.9049	20.9437						3	3	3	18	18	18	21912	0	54946	36111000	32	0.196241	0.108067	0.177432	1.4099	Q5HLN9	Q5HLN9
27.4067	27.5618	27.4333	27.5605	27.5226	27.4019	27.3043	27.3503	27.3767	27.2944	27.3	27.2594	27.3266	27.3367	27.3315	27.5304	27.443	27.5386						14	14	14	521	521	521	37927	0	31758	4424400000	602	0.201841	0.112018	-0.0619127	-1.33101	Q5HPQ6	Q5HPQ6
25.9616	25.4649	25.4114	25.6374	25.6294	25.9317	25.9637	26.0966	26.0981	25.8625	24.492	25.9923	26.2374	26.4215	26.4487	26.4596	26.5254	26.5464						4	4	4	475	475	475	92938	0	2928	1850600000	153	0.205322	0.114592	0.310108	1.32027	Q5HRZ3	Q5HRZ3
25.2147	25.1453	25.2067	25.2149	25.1738	25.2294	25.1132	25.1402	24.9909	25.2315	25.1405	25.0999	25.0903	25.1693	25.0984	25.1589	25.0251	25.0206						15	15	15	347	347	347	58696	0	14957	923120000	246	0.211688	0.119243	-0.0438499	-1.30099	Q5HPQ5	Q5HPQ5
23.603	23.6718	23.3108	23.4869	23.1943	23.8479	23.0082	23.3176	23.1229	23.3582	23.8523	23.8785	24.0523	23.908	23.8379	23.1256	23.1303	23.2364						7	7	7	605	605	605	25043	0	37617	293370000	94	0.21316	0.120219	0.201791	1.29659	Q5HLE9	Q5HLE9
28.912	28.6882	28.7153	28.3013	28.5073	28.4938	28.6254	28.6347	28.6022	28.1999	28.1498	28.2767	28.6877	28.7557	28.8029	28.5159	28.5263	28.4255						12	12	12	904	904	904	15128	0	28305	9523700000	480	0.213277	0.120165	-0.126638	-1.29625	Q5HRX5	Q5HRX5
27.2157	27.5294	27.3768	27.0679	27.0895	27.033	27.4417	27.5549	27.4171	27.3629	27.2982	27.4059	27.2502	27.2783	27.2981	27.727	27.5725	27.5519						20	20	20	778	778	778	36569	0	32331	4114900000	449	0.213815	0.120545	0.113216	1.29465	Q5HNN5	Q5HNN5
						22.0336		22.3048	22.3708	21.9563	22.2393	22.5507	22.5127	22.2413	22.7658	22.6956	22.5042						9	9	9	386	386	386	30409	0	26349	97738000	42	0.214865	0.12107	0.257095	1.33435	Q5HRS0	Q5HRS0
24.6444	24.3079	24.4564	24.9364	24.7502	24.5728	24.25	24.4601	24.1803	24.8943	24.5048	24.6132	24.7068	24.6458	24.7781	24.487	24.5078	24.5147						6	6	6	186	186	186	33671	0	31882	602260000	78	0.217847	0.12314	0.121551	1.28276	Q5HMD1	Q5HMD1
23.273	23.5023	23.4858	23.656	23.6617	23.5278	23.2281	23.2098	23.2117	23.1406	23.5267	23.3574	23.3994	23.5059	23.5212	23.0538	23.1052	23.0917						4	4	4	149	149	149	30043	0	12811	256620000	63	0.21995	0.124578	-0.117125	-1.27663	Q5HM65	Q5HM65
					22.5689	23.4196	23.0906	23.2814	23.4266	23.4063	23.56	23.123	23.0146	23.2915	23.2548	23.1817	23.236						5	5	5	364	364	364	15215	0	28596	210750000	43	0.223311	0.127022	0.187067	1.29059	Q5HLD4	Q5HLD4
23.5689	23.4451	23.8875	23.9613	23.7308	23.6978	23.3456	23.303	23.4042	23.4261	23.4519	23.6846	23.529	23.6279	23.6057	23.405	23.331	23.2478						8	8	8	245	245	245	5157	0	43317	292090000	86	0.234169	0.135223	-0.11502	-1.23636	Q5HR32	Q5HR32
26.0319	25.8488	25.9375	26.3513	26.3914	26.3368	25.6859	25.7135	25.598	26.0666	25.8005	25.7895	26.0583	26.0238	25.9331	25.69	25.6321	25.5768						3	3	3	339	339	339	64595	0	70258	1465400000	52	0.238407	0.138643	-0.147158	-1.22472	Q5HN06	Q5HN06
24.8531	25.5167	25.4994	25.7795	25.8185	25.8785	25.6404	25.7189	25.7703	25.3972	25.3836	25.4768	25.482	25.5098	25.5733	25.5691	25.4067	25.5147						6	6	6	557	557	557	1578	0	60556	1180500000	226	0.243043	0.142126	-0.129112	-1.21217	Q5HNS5	Q5HNS5
23.3019	23.083	22.8432	23.4227	23.5693	23.2964	22.6513	22.7805	22.7165	23.2738	23.0181	23.0619	22.2419	22.071	22.0667	23.1799	23.2582	23.2278						5	5	5	479	479	479	13693	0	18241	198440000	66	0.247662	0.145796	-0.251701	-1.19985	Q5HRN9	Q5HRN9
24.2425	24.5283	24.2992	24.5571	24.5587	24.5982	24.4439	24.1115	24.4888	23.6638	24.3865	24.2744	24.4184	24.6906	24.6417	24.1423	24.2477	24.1084						7	7	7	389	389	389	19698	0	66733	514770000	121	0.251234	0.148345	-0.13935	-1.19045	Q5HPZ3	Q5HPZ3
27.3474	27.2693	27.2464	27.0825	27.086	27.1204	27.1582	27.2429	27.2391	27.3418	27.1251	27.1614	27.2834	27.316	27.381	27.2482	27.192	27.1943						16	16	16	709	709	709	31602	0	2938	3784300000	470	0.251682	0.148631	0.0501173	1.18927	Q5HL58	Q5HL58
22.4987	22.652	22.6123	22.7486	22.8284	22.7866	22.1885	22.3374	22.3774	22.605	22.3808	22.4729	22.5941	22.5606	22.6772	22.3233	22.1923	22.2286						6	6	6	167	167	167	3853	0	15829	149690000	57	0.25815	0.153636	-0.110568	-1.17252	Q5HQP1	Q5HQP1
24.8579	22.9154	24.8404	24.8125	24.6272	24.7748	24.1057	24.07	24.1148	24.4544	24.4239	24.4658	24.7981	24.6945	24.8056	24.5657	24.5256	24.6289						9	9	9	472	472	472	30831	0	43566	610170000	177	0.267405	0.160969	0.249312	1.14909	Q5HN75	Q5HN75
23.5411	23.7932	23.8342	23.5218	23.74	23.4462	23.4122	23.4868	23.8514	23.5645	23.6444	23.5469	23.5197	23.586	23.4957	23.3914	23.6008	23.6185						9	9	9	45	45	45	296	0	28286	307550000	111	0.271254	0.164062	-0.0732214	-1.13953	Q5HK05	Q5HK05
		25.257	25.5129		25.5234	24.4465	24.882	24.4257	25.379	25.0884	25.2064	25.673	25.3641	25.4026	25.0101	24.8412	25.0906						4	4	4	849	849	849	9793	0	61486	902860000	81	0.275924	0.167719	0.220457	1.13734	Q5HQA3	Q5HQA3
			21.6065	21.9439	21.7563	21.3297	20.9991	20.8666	21.591	21.1589		22.1987	21.8698	21.8806	21.3907	21.6243	21.4559						3	3	3	418	418	418	11697	0	10226	68579000	46	0.277003	0.168426	0.229205	1.13882	Q5HQR0	Q5HQR0
22.7151	22.7957	22.8544	23.2987	23.2327	23.2859	22.7113	22.6379	23.1756	23.5658	23.5354	23.8046	23.1521	23.001		22.2217								6	6	6	303	303	303	286	0	30556	177670000	49	0.278617	0.169513	0.24597	1.13068	Q5HRX9	Q5HRX9
26.4414	26.531	26.5302	25.8921	26.0026	25.9925	26.7343	26.91	26.706	26.7079	26.4663	26.4932	26.3442	26.5284	26.4584	26.637	26.683	26.6886						17	17	17	635	635	635	33544	0	13053	2369600000	333	0.29389	0.18216	0.140774	1.08526	Q5HQW4	Q5HQW4
24.5365	24.1575	24.3731	24.4041	24.278	24.3472	24.142	24.2771	24.2414	24.4024	24.2665	24.2516	24.2381	24.1853	24.3361	24.2338	24.268	24.0785						10	10	10	333	333	333	51317	0	43894	491880000	162	0.297457	0.184954	-0.0551692	-1.07699	Q5HNZ0	Q5HNZ0
25.8132	25.8775	25.9378	25.5497	25.5901	25.4941	25.7459	25.7329	25.6855	25.4707	25.5166	25.5659	25.6993	25.7774	25.6815	25.7029	25.7368	25.689						10	10	10	521	521	521	32163	0	10371	1342500000	163	0.301177	0.187799	-0.0651928	-1.06844	Q5HNG0	Q5HNG0
			24.3033				21.8705		22.4275	22.5672	22.6737	22.8652	22.8382	22.542	22.3632	22.4932	22.5391						8	8	8	179	179	179	66222	0	32271	141470000	55	0.313839	0.198808	-0.496973	-1.06681	Q5HQE2	Q5HQE2
23.129	23.521	23.3222	23.6081	24.8787	23.6817	23.3752	23.5097	23.1857	23.2275	23.4835	23.5679	23.2562	23.3721	23.4995	23.332		23.3232						8	8	8	338	338	338	44649	0	29822	273510000	66	0.316333	0.200947	-0.19629	-1.03663	Q5HQC2	Q5HQC2
22.3156	22.8627	22.6186	22.618	22.6507	22.4834	22.5987	22.4083	22.724	22.6166	22.5555			22.2658	22.561	22.5031	22.5294							7	7	7	341	341	341	3484	0	32067	121590000	64	0.32239	0.206344	-0.0814175	-1.02868	Q5HQ34	Q5HQ34
23.8224	23.8948	23.8501	24.3796	24.4046	24.3525	24.0632	24.1474	23.9783	23.5384	23.9464	23.8297	24.1189	24.2165	24.2055	23.859	24.1724	24.0226						7	7	7	292	292	292	36028	0	5813	453840000	88	0.324569	0.208152	-0.109269	-1.01639	Q5HNJ3	Q5HNJ3
24.5279	24.7679	24.8244	25.182	25.0772	25.0781	24.9437	24.6638	24.8385	25.1119	24.8816	24.8853	24.9484	25.0289	25.0198	24.8983	24.8967	24.9246						12	12	12	577	577	577	37468	0	87044	788560000	189	0.325439	0.208622	0.0768806	1.0145	Q5HR10	Q5HR10
26.2066	26.3033	26.302	25.8109	25.8466	25.9159	26.571	26.5777	26.5961	25.8759	26.1825	26.0794	26.1557	26.1805	26.1002	26.2378	26.1509	26.1709						15	15	15	599	599	599	38282	0	25625	1847100000	276	0.334447	0.216764	-0.110701	-0.995212	Q5HN15	Q5HN15
22.7731	22.6587	22.4226	22.8023	22.2703	22.5711	22.5657	22.3791	22.1722	22.6354	22.5473	22.6604	22.3901	22.4264	22.3988	22.2361		21.9416						6	6	6	335	335	335	31442	0	22468	132710000	67	0.338638	0.220447	-0.108279	-0.988391	Q5HRD8	Q5HRD8
22.7643	22.723	22.8012				22.7942	23.2028	22.9385	22.6994	22.7289	22.8535	22.6953	22.2914	22.5398	22.7716	23.2406	22.951						8	8	8	289	289	289	3472	0	30287	164620000	73	0.354939	0.236186	-0.118268	-0.959242	Q5HLR4	Q5HLR4
23.6957	23.7289	23.6373	24.0382	24.0978	23.993	23.6665	23.4383	23.6752	23.9322	23.6552	23.6192	23.7788	23.7442	23.9255	23.4371	23.4984	23.5877						18	18	18	232	232	232	10533	0	83318	338080000	198	0.358736	0.239459	-0.0880831	-0.944953	Q5HP88	Q5HP88
				21.9906	22.5471	22.1057			22.1771	22.4547	22.3035	22.8951	22.7192	22.5297	22.3147	22.1341	22.0395						5	5	5	167	167	167	47419	0	66129	105250000	47	0.359145	0.239563	0.181929	0.961142	Q5HM19	Q5HM19
25.5019	25.2146	25.1818	24.7794	24.6936	25.015	24.8999	24.8823	24.9101	24.8064	24.7347	24.9061	25.2005	25.2415	25.2084	25.2193	25.3269	25.4203						10	10	10	532	532	532	23098	0	11043	909580000	196	0.359254	0.239369	0.109525	0.943907	Q5HNM6	Q5HNM6
23.5534	23.5386	23.3627	23.51	23.5679	23.6643	23.2943	23.4911	23.3231	23.3301	23.5746	23.41	23.5572	23.5037	23.6539	23.2121	23.1151	23.3385						9	9	9	384	384	384	28151	0	19227	287660000	85	0.36404	0.243676	-0.0677935	-0.934292	Q5HRV2	Q5HRV2
23.4517	23.2891	23.6218	23.0511	23.1749	23.1214	23.6587	23.7122	23.535	23.1727	23.1945	23.2723	22.9634	23.2302	23.5104	23.2601	23.626	23.4887						8	8	8	446	446	446	2129	0	46244	280120000	68	0.366831	0.246	-0.099763	-0.928727	Q5HN18	Q5HN18
23.6301	24.4007	24.1212	24.2809	24.0786	24.3423	23.4486	23.9822	24.191	23.8137	23.9293	24.0327	24.1458	24.1528	24.0201	23.7726	23.682	23.9372						6	6	6	474	474	474	18314	0	46697	409100000	121	0.374725	0.254037	-0.109918	-0.913137	Q5HNL8	Q5HNL8
26.1991	26.1321	26.0588	26.1567	26.0476	26.0605	25.9368	25.9014	25.8246	26.2619	26.2878	26.1848	26.1288	26.2022	26.1419	25.9297	25.8719	25.8653						17	17	17	581	581	581	40426	0	15356	1727600000	225	0.382847	0.26228	0.0618477	0.89733	Q5HLV0	Q5HLV0
	24.0458	24.0567	24.3153	24.4244					24.1347	24.0234	24.0727	24.4473	24.2368	24.3277	23.7968	23.989	23.8587						4	4	4	219	219	219	1482	0	60797	418230000	41	0.386058	0.265439	-0.112001	-0.902636	Q5HP15	Q5HP15
24.9564	24.3619	24.3596	24.6785	24.4963	24.6087	24.459	24.5506	24.4693	24.1689	24.5795	24.7176	24.4243	24.5297	24.5101	24.4306	24.5838	24.3692						17	17	17	591	591	591	47037	0	96555	580450000	203	0.401329	0.281515	-0.0696242	-0.862176	Q5HP79	Q5HP79
			24.1031		22.8969		22.4899	23.1199	23.5947	23.5118	23.3298	22.5837	22.5089	22.795	22.8154	22.3313	22.2907						7	7	7	398	398	398	29796	0	15814	178130000	64	0.404038	0.28415	-0.290086	-0.867801	Q5HR97	Q5HR97
24.7891	24.4373	24.6368	24.4925	24.5659	24.466	24.4913	24.5217	24.4227	24.5865	24.355	24.2446	24.0668	24.4133	24.3324	24.6124	24.8221	24.7162						11	11	11	513	513	513	21513	0	21958	561560000	120	0.413694	0.294325	-0.0748785	-0.839248	Q5HQJ6	Q5HQJ6
25.622	25.7617	25.7897	25.9904	25.9326	26.0096	25.4145	25.355	25.4697	25.4531	25.5195	25.5203	25.7613	25.7719	25.813	25.6167	25.6367	25.5431						11	11	11	522	522	522	28273	0	51088	1304600000	235	0.415331	0.29582	-0.0788212	-0.836247	Q5HP57	Q5HP57
24.7026	25.2511	25.0145	24.9918	25.033	25.0728	24.1483	24.4101	24.171	25.1011	24.9017	24.9792	24.6162	24.5442	24.5508	24.2679	24.2355	24.2838						4	4	4	75	75	75	11501	0	60768	648730000	108	0.416945	0.297252	-0.146087	-0.833296	Q5HN27	Q5HN27
22.4713	22.4061		22.9582	22.8173	22.8658	22.0593	22.4218	22.2477	22.6283	22.8382	22.6562	22.3557	22.3931	22.2405	22.1094	22.2438	22.2972						6	6	6	281	281	281	34508	0	43914	135180000	51	0.417354	0.297464	-0.112897	-0.834021	Q5HLG5	Q5HLG5
25.0987	24.1682	23.969	25.5914	24.9221	25.5897	24.3326	23.9207	24.3127	24.3563	24.3985	24.5253	24.4147	24.3762	24.7655	24.5137	24.4974	24.4078						5	5	5	526	526	526	11372	0	25908	615090000	106	0.42526	0.306358	-0.183296	-0.818203	Q5HKC2	Q5HKC2
22.1948	22.9749	22.2551	22.9664	22.5026	22.8081	22.4459	22.7401	22.7897	22.4573	22.5549	22.626	22.588	22.868	22.5445	22.7507	22.0994	22.3037						5	5	5	218	218	218	33126	0	18582	150420000	72	0.437775	0.320528	-0.0983493	-0.795837	Q5HPZ1	Q5HPZ1
25.2624	25.9579	25.5345	26.1656	26.0938	26.2405	25.8273	25.6917	26.0859	25.8984	25.913	25.9284	26.0708	26.1893	26.2547	25.9181	25.6929	25.8528						5	5	5	613	613	613	1728	0	12248	1577200000	295	0.448664	0.333609	0.095434	0.776704	Q5HN74	Q5HN74
22.6647	22.6559	22.5471	22.1279	22.2101	22.4543	22.6125	22.4619	22.5166	22.681	22.2216	22.3564	22.4517	22.5629	22.4657	22.9552	22.5673	22.6355						12	12	12	442	442	442	4358	0	35849	148350000	88	0.456056	0.34213	0.071835	0.763881	Q5HRK3	Q5HRK3
25.9224	25.9851	25.8304	26.2969	26.2016	26.2011	25.8808	25.9323	25.9153	26.1315	26.0615	26.115	26.1214	26.0381	25.9563	26.0596	26.0237	26.0576						8	8	8	455	455	455	24996	0	71303	1656500000	268	0.46438	0.352034	0.0443107	0.749592	Q5HP83	Q5HP83
26.1298	26.1184	26.0658	26.259	26.2251	26.0896	26.0019	25.9314	25.9708	26.1735	26.0627	26.1696	26.1126	26.0532	26.1565	25.9632	25.8078	25.9183						26	26	26	393	393	393	10516	0	12088	1635700000	337	0.467667	0.355805	-0.0416171	-0.743993	Q5HPZ9	Q5HPZ9
28.4638	28.5378	28.5478	28.7228	28.652	28.6682	28.2659	28.178	28.3207	28.6027	28.6064	28.6193	28.7032	28.7221	28.6921	28.2943	28.3228	28.3275						17	17	17	44	44	44	4576	0	32331	9254200000	657	0.505343	0.405093	0.0592615	0.681431	Q5HPS5	Q5HPS5
26.1844	26.2164	26.3199	26.3347	26.4187	26.4532	26.1727	26.1551	26.1608	26.3241	26.2758	26.3422	26.2966	26.3289	26.3654	26.0711	26.0155	26.0184						31	31	31	413	413	413	11582	0	16159	1931900000	419	0.509856	0.41076	-0.0419723	-0.674123	Q5HN93	Q5HN93
24.7827	24.7994	24.5827	24.4826	24.643	24.7157	24.2546	24.0564	24.1145	24.6568	24.6014	24.7084	24.6527	24.6784	24.4845	23.978	23.7437	24.0002						14	14	14	373	373	373	7391	0	15831	569920000	184	0.519949	0.424841	-0.103052	-0.657912	Q5HK13	Q5HK13
				22.7193		22.7563	22.9707	22.9125	22.5952	22.781	22.9297	23.091	22.4707	22.7296	22.8297	22.7704	22.7727						7	7	7	22	22	22	51986	0	26514	156910000	50	0.522915	0.428528	-0.06524	-0.659867	Q5HN16	Q5HN16
22.0312	21.976		22.3058	22.2093	22.2889	21.9264	21.623	21.9792	21.6578	22.1322	21.9839		22.0838										8	8	8	319	319	319	35753	0	1491	74597000	49	0.578477	0.514802	-0.0780516	-0.574264	Q5HNM7	Q5HNM7
22.7093	22.5291	23.1386	23.5316	23.3051	23.466	22.8721	22.8424	22.55	23.2255	23.1027	23.0083	22.9543	23.0726	23.0544	23.1369	23.0785	22.9733						13	13	13	422	422	422	43121	0	72286	225130000	102	0.579403	0.515806	0.0735904	0.565764	Q5HNR2	Q5HNR2
23.7155	23.6319	24.0391	24.3363	24.1639	24.0786	23.7248	23.9979	23.7252	24.1636	23.7856	23.9197	24.1424	24.1296	24.1993	23.4335	23.4251	23.5374						3	3	3	199	199	199	22633	0	20637	391730000	89	0.586355	0.526926	-0.0752218	-0.555323	Q5HLF7	Q5HLF7
24.6887	24.7949	24.798	24.7509	24.7583	24.7777	24.7756	24.7738	24.8385	24.7705	24.8845	24.7063	24.8597	24.8093	24.9813	24.6378	24.4187	24.5986						23	23	23	391	391	391	73525	0	10441	656600000	226	0.590277	0.532866	-0.0321982	-0.549461	Q5HPP4	Q5HPP4
24.0993	24.2497	24.0043	24.1427	24.1174	23.9303	23.8356	23.8498	23.465	24.2944	24.0438	23.9551	24.3034	24.3063	24.2686	23.6155	23.6921	23.8059						8	8	8	259	259	259	4533	0	60823	413450000	119	0.595225	0.540655	0.0656685	0.542092	Q5HPI2	Q5HPI2
25.2242	25.3079	25.2083	25.5131	25.5114	25.3988	25.0295	24.9336	25.051	25.1879	25.2647	25.3455	25.3331	25.3429	25.4857	25.215	25.2309	25.1522						15	15	15	405	405	405	57578	0	11687	979040000	266	0.595921	0.541205	0.042205	0.541058	Q5HLC9	Q5HLC9
		22.6486				21.9634	22.2578	21.7961	22.3054	22.3327	22.5797	22.3302	22.1812	22.1753	21.9491	22.0743	22.3022						5	5	5	415	415	415	23101	0	23865	111780000	59	0.596847	0.542231	0.0812988	0.544674	Q5HPQ0	Q5HPQ0
24.0143	23.8154	23.9072	23.8698	23.8918	23.992	23.9104	23.5283	23.3939	24.1212	23.9173	24.0413	24.1316	23.9744	24.1188	23.4964	23.5111	23.5688						5	5	5	234	234	234	32049	0	55504	361380000	123	0.597147	0.542182	0.0619999	0.539238	Q5HS00	Q5HS00
23.4153	23.317	23.3084	23.4942	23.6223	23.6688	23.1848	22.9528		23.6018	23.3725	23.4778	23.3632	23.2826	23.285	23.1509	23.2476	23.0889						8	8	8	423	423	423	24014	0	25131	258330000	99	0.598868	0.544561	-0.0515342	-0.537408	Q5HQY1	Q5HQY1
23.2704	23.6504	24.4443	23.4012	23.557	23.8965	23.0995	23.2227	23.0386	23.546	23.9589	23.6275	23.6874	23.3631	23.4975	22.9363	22.9187	23.1438						10	10	10	30	30	30	55317	0	78944	285540000	109	0.603835	0.552848	-0.100149	-0.529343	Q5HL88	Q5HL88
26.4739	26.4829	26.3915	26.7401	26.7752	26.7689	26.4371	26.3285	26.2785	26.6672	26.5058	26.5335	26.6768	26.6885	26.6449	26.4232	26.404	26.4599						34	34	34	466	466	466	8585	0	22356	2365700000	482	0.633398	0.60428	0.0363674	0.486227	Q5HLM5	Q5HLM5
25.2348	25.1667	25.0293	24.8957	24.8205	24.7517	25.0432	24.9882	24.8909	24.9602	24.8019	24.9076	24.9639	25.0885	24.9058	25.1096	25.1874	25.201						6	6	6	284	284	284	30272	0	60117	787310000	123	0.634566	0.605589	0.0338807	0.484545	Q5HPL1	Q5HPL1
25.681	25.7354	25.7125	25.8341	25.8504	25.7771	25.6241	25.6003	25.5925	25.7061	25.6625	25.6237	25.7916	25.7822	25.7901	25.7989	25.6947	25.7251						16	16	16	416	416	416	60339	0	14559	1392100000	294	0.635683	0.606921	0.0186075	0.482935	Q5HNH4	Q5HNH4
24.7426	24.6445	24.6331	25.2476	25.4332	25.2544	24.7946	24.9545	25.0732	24.808	24.9754	25.0916	24.9993	24.935	24.9833	24.8803	24.8754	24.7926						8	8	8	434	434	434	35543	0	7041	769440000	173	0.642948	0.619272	-0.0485488	-0.472504	Q5HQ13	Q5HQ13
22.2805			22.7295	22.5355	22.726	21.985	22.076	22.0996	22.5035	22.5049	22.5188	22.4498	22.2916	22.4491	21.8917	21.8102	22.0787						5	5	5	237	237	237	35409	0	21099	123320000	60	0.646218	0.62452	-0.0698614	-0.469103	Q5HMZ8	Q5HMZ8
24.7564	25.0279	25.106	24.7597	24.6449	24.6333	25.2108	24.9885	25.1949	24.6708	24.6612	24.6622	25.016	25.0304	25.0206	25.3113	25.2028	25.2135						10	10	10	442	442	442	341	0	76822	828950000	134	0.656131	0.641907	0.0518061	0.453709	Q5HPX5	Q5HPX5
24.2947	24.3232	24.2758	23.9585	24.2661	23.9998	23.9235	24.0616	24.1363	24.1931	23.9245	23.8493	24.1258	24.1803	24.1649	24.1792	24.1645	24.1825						5	5	5	33	33	33	19811	0	62383	445360000	101	0.65626	0.641448	-0.0306017	-0.453527	Q5HRH6	Q5HRH6
23.5317	23.7636	23.7076	23.3736	23.7088	23.6906	24.0928	24.2054	23.9029	23.5924	23.7214	23.6251	23.717	23.6057	23.565	23.9873	23.89	23.8663						12	12	12	577	577	577	29215	0	21577	360480000	142	0.657831	0.643552	-0.0452025	-0.451299	Q5HLE2	Q5HLE2
28.9807	29.0008	28.8751	28.9814	28.9557	28.8156	29.2935	29.3507	29.3677	28.8967	28.9832	28.9698	28.8836	28.919	28.9564	29.202	29.2345	29.2304						24	24	24	647	647	647	48896	0	32331	13429000000	813	0.659877	0.646576	-0.0384034	-0.4484	Q5HK07	Q5HK07
23.1555	23.2098	22.9545	23.034	23.6325	23.4998	23.2223	23.3233	23.2484	22.8177	23.7569	23.565	23.2474	23.3539	23.3327	23.4043	23.1545	23.0901						9	9	9	327	327	327	43105	0	3516	258670000	70	0.675003	0.673187	0.049153	0.427093	Q5HP77	Q5HP77
22.1593	22.5765	21.9903	22.1048	22.3133	22.3113	22.2084	21.9288	21.9862	21.9936	21.9569	22.2669	22.1572	22.3284	22.1276	22.3935	22.4911	22.1966						7	7	7	139	139	139	78119	0	25672	117270000	62	0.687101	0.69455	0.0370081	0.410198	Q5HPW4	Q5HPW4
26.8118	26.5396	26.4886	26.6859	26.7416	26.5793	26.5503	26.4954	26.5333	26.4439	26.507	26.5551	26.5561	26.6262	26.6051	26.6428	26.6527	26.6687						18	18	18	551	551	551	47261	0	26567	2500600000	337	0.688886	0.69676	-0.018689	-0.407715	Q5HNQ7	Q5HNQ7
24.7042	24.6583	24.845	23.7223	23.7418	23.7023	24.8079	24.8866	24.7672	24.2802	24.0887	24.1243	24.6474	24.5536	24.6003	24.2847	24.2856	24.2857						4	4	4	691	691	691	76605	0	15144	543250000	67	0.693866	0.704833	-0.0761284	-0.400804	Q5HL55	Q5HL55
27.3582	27.3485	27.3669	27.2889	27.399	27.429	27.3671	27.0843	27.3296	27.1543	27.3412	27.2675	27.2686	27.4067	27.2445	27.3611	27.4377	27.3453						6	6	6	621	621	621	13522	0	12268	3972800000	265	0.723167	0.754402	-0.0160618	-0.360529	Q5HPW6	Q5HPW6
22.9203	23.1821	23.092	23.0895	23.0008	22.8619	23.1253	22.9565	22.6367	22.5921	22.8395	23.1256	22.9684	23.0237	23.0893	23.2352	23.1034	23.1383						7	7	7	234	234	234	42395	0	16486	213960000	88	0.748587	0.795864	0.0278127	0.326084	Q5HR95	Q5HR95
23.5462	22.9094	23.0238	22.9682	23.132	23.1078	22.6941		22.793	22.8548	23.3457	23.244	23.1039	23.1009	23.4585	22.7362	22.9822	22.7196						4	4	4	35	35	35	13933	0	13643	201980000	63	0.76302	0.817912	0.0388423	0.307059	Q5HS64;Q5HN13	Q5HS64;Q5HN13
							21.9581	21.5991	21.9661	21.6592	21.8426	21.7921	21.8699	22.0265	21.6718	21.8506	21.6479						5	5	5	152	152	152	33542	0	64919	66228000	45	0.773079	0.832813	0.0355128	0.297173	Q5HNL5	Q5HNL5
24.5458	24.6955	24.578	25.1399	25.1517	25.139	24.7235	24.6118	24.5692	24.6407	24.2737	24.3471	24.9338	24.9859	24.983	24.8457	24.9326	24.8858						7	7	7	821	821	821	12477	0	71578	713490000	130	0.780573	0.843877	-0.0362426	-0.283309	Q5HQY8	Q5HQY8
24.1806	24.1386	24.0897	24.3184	24.1275	23.9277	24.2881	24.3029	24.5784	24.0388	24.2171	24.1108	24.2578	24.1666	24.2535	24.2952	24.2861	24.1662						8	8	8	428	428	428	29947	0	6621	473400000	79	0.795744	0.866094	-0.0177631	-0.263216	Q5HNV1	Q5HNV1
23.7763	23.6006	23.5213	23.4953	23.5442	23.4777	23.2842	23.2613	23.2989	23.4889	23.5228	23.5186	23.3348	23.3935	23.4862	23.6242	23.5324	23.5062						6	6	6	276	276	276	28036	0	19737	288180000	60	0.796518	0.866252	0.016418	0.262193	Q5HNA0	Q5HNA0
27.9025	27.7468	27.5933	27.7258	27.7195	27.7199	27.4067	27.3578	27.3955	27.3594	27.3463	27.471	27.7225	27.6591	27.7871	27.7243	27.6516	27.6498						5	5	5	464	464	464	12934	0	14477	4953800000	262	0.797575	0.866892	-0.0218453	-0.260798	Q5HP97	Q5HP97
25.1978	25.1859	25.0941	25.3356	25.3682	25.2766	25.2363	25.4179	25.2855	25.2511	25.4124	25.2547	25.2397	25.1495	25.4653	25.1706	25.1218	25.2182						12	12	12	38	38	38	42955	0	41683	990480000	196	0.805678	0.877863	-0.012743	-0.250119	Q5HME5	Q5HME5
25.8109	25.6571	25.7257	25.5907	25.5831	25.6716	25.4237	25.358	25.3128	25.7842	25.5576	25.6859	25.4713	25.4072	25.6161	25.4777	25.3983	25.5815						19	19	19	444	444	444	58866	0	83472	1253700000	231	0.813785	0.888502	-0.0170907	-0.239466	Q5HLD3	Q5HLD3
25.4814	25.4124	25.4368	25.6053	25.4933	25.4811	24.8011	24.9122	24.669	25.3124	25.2721	25.3812	25.5746	25.5147	25.4253	25.01	25.0338	25.0593						10	10	10	259	259	259	50694	0	22026	1000400000	235	0.817226	0.892477	0.0323238	0.234953	Q5HP65	Q5HP65
22.1098	22.1659	22.3085	22.7426	22.7304	22.5555	22.2479	22.2264	21.9411	22.4069	22.4758	22.4799	22.5335	22.5375	22.4707	22.0795	22.1675	22.1051						6	6	6	28	28	28	23761	0	92476	132870000	55	0.824326	0.90167	0.0253718	0.225656	Q5HNY4	Q5HNY4
29.1092	28.9977	29.0549	29.086	29.1365	29.1329	29.0774	29.1428	29.0892	29.5617	29.301	29.3442	28.93	29.0171	29.047	28.8682	28.9432	28.9752						15	15	15	781	781	781	4133	0	32331	14283000000	876	0.826316	0.903605	0.0178661	0.223054	Q5HQ76	Q5HQ76
23.9065	23.8329	24.0053	23.589	23.5373	23.8026	23.6802	23.9193	23.4439	24.0437	23.7798	23.7272	23.9114	23.7891	23.8759	23.4092	23.4185	23.5672						8	8	8	562	562	562	21933	0	24807	355610000	123	0.826713	0.903236	-0.021662	-0.222535	Q5HP73	Q5HP73
22.7578	23.086	22.8268	22.8866	23.0151	22.8891	22.6125	22.762	22.4184	23.2679	22.8951	22.9999	22.8298	22.8347	22.8988	22.051	22.7842	22.4338						10	10	10	409	409	409	36774	0	22827	180170000	69	0.832895	0.910733	-0.0287997	-0.214464	Q5HMG7	Q5HMG7
						21.6084	21.7126	22.0396	21.3127	21.212	21.5191	21.7079	21.8116	21.7735	22.1445	22.0779	22.1164						2	2	2	361	361	361	11071	0	16892	73377000	35	0.837822	0.916803	-0.0451249	-0.210082	Q5HMD4	Q5HMD4
24.1902	24.0454	23.6544	24.0449	23.9513	24.0724	23.4768	23.6548	23.3807	24.1471	24.0485	23.8038	23.9362	23.9132	23.9829	23.5808	23.619	23.658						8	8	8	733	733	733	15423	0	39979	379160000	108	0.839801	0.918671	0.0242789	0.205464	Q5HQH3	Q5HQH3
26.6106	26.557	26.5528	27.0097	26.9754	26.8017	26.3393	26.3666	26.3675	26.546	26.2824	26.3059	26.7679	26.5832	26.6883	26.8624	26.8529	26.8989						6	6	6	762	762	762	11598	0	94512	2926300000	336	0.844251	0.924219	0.0230374	0.199674	Q5HRS8	Q5HRS8
		23.2058	25.1828	25.1949	25.0966	25.159	25.2301	25.0945	24.9449	24.6231	24.6259	24.6744	24.6818	24.7478	24.9943	25.0755	25.0982						4	4	4	355	355	355	69551	0	16425	725280000	105	0.844748	0.923915	-0.0509578	-0.19949	Q5HPW7	Q5HPW7
23.7323	23.4863	23.7729	24.1957	24.2503	24.2118	23.9494	23.9418	23.9507	23.9251	23.8744	23.8401	23.9253	23.993	24.0108	23.9594	24.2389	23.8871						13	13	13	162	162	162	13355	0	4957	387730000	87	0.848297	0.927766	0.0180908	0.194416	Q5HNG8	Q5HNG8
22.321	22.3768	22.4142	22.6396	22.5876	22.3891	22.2182	22.2094	22.2637	22.3032	22.2173	22.5727	22.4263	22.7463	22.2671	22.3954	22.4981	22.1345						5	5	5	179	179	179	43226	0	26934	126240000	59	0.849214	0.928117	0.0156922	0.193225	Q5HQA5	Q5HQA5
24.2255	24.5416	24.4919	24.9321	24.6875	24.8535	24.1733	24.1719	24.4164	24.2518	24.4364	24.5358	24.5193	24.4882	24.565	24.6272	24.7031	24.5453						7	7	7	502	502	502	25384	0	81828	535330000	106	0.850716	0.92923	0.0198227	0.191275	Q5HPC3	Q5HPC3
26.6072	26.8097	26.9078	26.9199	27.1235	26.9657	26.5315	26.613	26.6501	26.7662	26.9956	26.8203	26.8717	26.9565	26.8029	26.6249	26.5623	26.5912						13	13	13	699	699	699	36119	0	12978	2983800000	484	0.860349	0.941672	-0.0151891	-0.178787	Q5HP71	Q5HP71
22.2838	22.1341	22.3112	22.3008	22.2512	22.3263	22.4126	22.292	22.6022	22.1712			22.2624	22.1739	22.3522	22.5774	22.229	22.4148						5	5	5	271	271	271	30188	0	18145	121170000	52	0.861155	0.941706	-0.0122538	-0.178153	Q5HPD1	Q5HPD1
22.2257	22.2916	22.0414	22.4581	22.5228	22.6122	21.8426	22.0412	21.9327	21.7727	22.237	22.4468	22.3638	22.4024	22.3945	22.1451	22.2468	22.1374						4	4	4	246	246	246	27136	0	1794	118510000	52	0.864709	0.945721	0.0198095	0.173144	Q5HP90	Q5HP90
29.0695	29.2182	29.1924	29.3021	29.2764	29.2964	29.3049	29.3654	29.4079	29.1017	29.1193	29.1464	29.3002	29.36	29.3362	29.3576	29.4198	29.3705						17	17	17	683	683	683	34206	0	32331	16568000000	796	0.870202	0.951815	0.00873417	0.166044	Q5HN17	Q5HN17
30.1814	30.096	30.1625	30.3384	30.3147	30.2725	29.9937	30.0164	29.9297	30.0761	30.0161	29.9946	30.3551	30.3623	30.4296	30.083	30.0515	30.0397						25	25	25	87	87	87	43368	0	32331	28626000000	1320	0.881981	0.966255	0.0113992	0.150848	Q5HP69	Q5HP69
27.5621	27.1893	27.0524	27.2912	27.6028	27.3594	26.8546	26.9096	27.1572	27.0081	27.0908	27.2068	27.434	27.5539	27.5687	26.9231	26.9614	27.0681						5	5	5	59	59	59	90631	0	14043	3790600000	139	0.88295	0.966545	-0.0182082	-0.149599	Q5HQM8	Q5HQM8
24.763	24.8683	24.8364	25.2894	25.1886	25.1555	24.8508	24.7042	24.6009	24.7981	24.9407	24.8809	25.0141	25.0044	25.0364	24.872	24.9745	24.8361						7	7	7	377	377	377	3042	0	8177	786360000	127	0.896318	0.982967	0.0111368	0.1324	Q5HRC4	Q5HRC4
23.6217	22.6852					22.5236			22.5127	23.1036	22.8238	23.2404	23.2825	22.8621	22.4237	23.0337							2	2	2	17	17	17	18443	0	62192	164900000	34	0.904121	0.992224	-0.0331732	-0.123895	Q5HQL4	Q5HQL4
27.8684	27.794	27.7062	27.9967	28.0066	27.9925	27.619	27.5769	27.58	27.9172	27.7823	27.8333	27.8365	27.8963	27.7935	27.717	27.7037	27.7227						19	19	13	507	507	364	47702	0	26899	5693200000	532	0.917275	1	0.00692897	0.10552	Q5HLF6	Q5HLF6
29.7306	29.6042	30.002	29.2929	29.2957	29.2044	30.085	30.2328	30.0619	29.9781	29.8078	29.8511	30.0706	29.8622	30.0956	29.3533	29.3251	29.2907						8	8	8	639	639	639	18689	0	16451	21288000000	474	0.935885	1	0.0138967	0.0817177	Q5HM47	Q5HM47
24.9391	24.7988	24.9955	25.3943	25.3679	25.2581	25.0081	24.9959	24.9601	25.0977	24.9566	24.9949	25.3509	25.4699	25.2955	24.8863	24.7958	24.946						5	5	5	847	847	847	87346	0	2537	859900000	101	0.936502	1	0.00840378	0.0809293	Q5HQ79	Q5HQ79
21.9618	21.8939	21.6908	22.0351		21.7361	21.5154		21.9501	21.6943	21.9081	21.8139	21.7298	21.9015	22.0365	21.8647	21.781	21.7591						3	3	3	137	137	137	35709	0	126	84579000	42	0.936933	1	0.00590518	0.0805596	Q5HR82	Q5HR82
22.9014	23.1461	23.1244	23.0162	23.2039	23.05	23.0383	23.2417	23.2808	23.0612	23.1873	23.1663	23.4054	23.0001	23.3074	23.0993	23.0146	22.8111						6	6	6	389	389	389	2018	0	30943	211030000	60	0.93896	1	0.00554466	0.0777901	Q5HQ43	Q5HQ43
24.204	24.2755		24.9616	24.7746	24.8028	24.3448	24.2514	24.4303		24.4328	24.0226	24.6449	24.6427	24.6456	24.4954	24.5534	24.5287						4	4	4	40	40	40	13562	0	16467	543410000	56	0.939357	1	-0.00985885	-0.0774555	Q5HQG4	Q5HQG4
						22.2987	22.9227		22.5653	22.2937	22.4209	22.4778	22.2945	22.1761	23.1073	23.1344	22.8438						6	6	6	219	219	219	38053	0	22243	123020000	38	0.945137	1	-0.0202931	-0.0707591	Q5HR17	Q5HR17
27.0705	27.1373	27.1165	27.4374	27.3074	27.335	27.0748	27.0915	27.0388	27.2886	27.264	27.2312	27.1874	27.2474	27.2519	26.993	27.0308	27.0923						34	34	34	454	454	454	10014	0	32331	3766100000	648	0.966877	1	-0.00253063	-0.0421797	Q5HK04	Q5HK04
	21.3996	21.633	21.9619	21.6977	22.1441	21.856	21.6218	22.0497		21.5887	21.6826	22.1203	21.7047	21.6551	21.9933								2	2	2	108	108	108	29174	0	67709	73808000	38	0.971101	1	-0.00471489	-0.0369902	Q5HQF0	Q5HQF0
21.7867			21.616		22.4328	22.1057	21.9519		22.3086	21.9501	21.8468	22.0373	22.0585	22.0552		21.6357	21.974						6	6	6	381	381	381	18264	0	92112	87105000	42	0.973815	1	0.00465946	0.0335782	Q5HPI9	Q5HPI9
27.5373	27.594	27.5964	27.6667	27.6064	27.6948	27.271	27.3057	27.2015	27.5534	27.5595	27.5677	27.5646	27.6248	27.5635	27.4101	27.3471	27.2984						20	20	20	58	58	58	49345	0	27102	4575500000	583	0.981803	1	0.00168885	0.0231679	Q5HPG5	Q5HPG5
23.7972	23.9354	23.3659	23.4545	23.5328	23.6187	23.0766	23.2518	23.4941	23.3578	23.3206	23.3914	23.6531	23.54	23.5867	23.5304	23.6118	23.5392						16	16	16	342	342	342	55107	0	36908	274560000	101	0.99643	1	0.000436995	0.00454506	Q5HPB7	Q5HPB7
									20.4995	20.5463	20.6042	20.6522	20.6885	20.915	20.5776	20.7984							6	6	6	157	157	157	51062	0	81178	22940000	24	1	1		0	Q5HK20	Q5HK20
							22.108		22.6979	22.6856	22.5661	22.5944	22.789	22.5984	22.7865	22.9569	22.7207						8	8	8	181	181	181	76102	0	43241	112350000	67	1	1	0.602605	0	Q5HK31	Q5HK31
22.1488	22.0524	22.1859	22.9016	23.001	22.3431	22.7257	22.1809	22.4893								21.8662							3	3	3	86	86	86	73219	0	29333	78394000	33	1	1	-0.581444	0	Q5HKB0	Q5HKB0
									22.5594	22.52	22.3886	22.6708	22.5226	22.685		22.6294	22.2399						4	4	4	157	157	157	38021	0	14892	95032000	42	1	1		0	Q5HKG2	Q5HKG2
									25.8249	26.1063	25.9756	26.1017	26.056	26.1362	26.1944	26.2312	26.1339						8	8	8	394	394	394	28554	0	17372	1020800000	117	1	1		0	Q5HKI0	Q5HKI0
									22.5475	22.6924	22.8931	22.7792	22.7222	22.885	22.9874	23.0657	23.112						7	7	7	203	203	203	37367	0	14672	130680000	41	1	1		0	Q5HKM8	Q5HKM8
									21.8344	21.6422	21.6112	21.4807	21.5363	21.2054	21.3939	21.531	21.437						4	4	4	242	242	242	33635	0	77671	42729000	31	1	1		0	Q5HKP8	Q5HKP8
22.9735	22.6239	23.2539	22.8993	22.833	22.8992		22.6661	22.6033															6	6	6	341	341	341	22169	0	10557	68622000	25	1	1		0	Q5HKQ1	Q5HKQ1
									22.4178	22.6923	22.4741	22.7473	22.6186	22.8224	22.428	22.5225	22.555						4	4	4	201	201	201	34944	0	1341	93917000	39	1	1		0	Q5HKQ7	Q5HKQ7
23.4349	23.447	23.2633	23.598	23.5449	23.6369	23.6069	23.459	23.6827			20.9732												3	3	3	16	16	16	18974	0	89946	126010000	42	1	1	-2.54612	0	Q5HKR2	Q5HKR2
23.5241	23.9984	23.9939	23.7057	23.5708	23.5644	23.4082	23.4825	23.5986															6	6	6	332	332	332	36107	0	27679	172900000	35	1	1		0	Q5HKT1	Q5HKT1
									22.6269	22.9419	22.5923	22.5924	22.601	22.504	22.4072	22.4772	22.6544						6	6	6	444	444	444	18169	0	40713	90772000	40	1	1		0	Q5HKU1	Q5HKU1
									21.2092		21.5689	21.8278	21.5643	21.5236	22.1095	22.0783	22.116						6	5	5	254	23	23	37852	0	98972	52278000	24	1	1		0	Q5HKU3	Q5HKU3
								22.5031	22.6186	22.5024	22.5581	22.1088	22.0872	22.068	22.3156	22.4245	22.4601						5	5	5	262	262	262	29	0	18457	126540000	55	1	1	-0.153812	0	Q5HKU7	Q5HKU7
									23.8467	23.4306	23.4496	23.3958	23.4449	23.4568	23.6639	23.5943	23.6894						6	6	6	508	508	508	22598	0	18846	175580000	55	1	1		0	Q5HL02	Q5HL02
									24.6851	24.7728	24.7622	24.3204	24.5216	24.4149	25.2673	25.1369	25.164						15	15	15	429	429	429	54606	0	7469	428370000	106	1	1		0	Q5HL10	Q5HL10
									22.0721	21.719	21.8414	22.0983	21.9513	22.0578	22.1748	22.4996	22.0371						4	4	4	225	225	225	34801	0	9665	74418000	25	1	1		0	Q5HL20	Q5HL20
									20.8607	21.3287	21.2149	21.5669	21.6004	21.6698		21.3802	21.3412						4	4	4	126	126	126	49692	0	12245	38151000	30	1	1		0	Q5HL39	Q5HL39
									23.5188	23.3173	23.4357	23.3788	23.5557	23.3484	23.5007	23.3481	23.4728						7	7	7	319	319	319	27604	0	56157	160590000	49	1	1		0	Q5HL40	Q5HL40
									24.3509	24.2013	24.1242	24.1428	24.1043	24.0536	23.413	23.5592	23.2998						2	2	2	112	112	112	3609	0	79584	231830000	30	1	1		0	Q5HL91	Q5HL91
									22.4584	22.709	22.4519	23.2931	23.1147	22.854	23.5694	23.3188	23.5213						5	5	5	139	139	139	36525	0	18542	127660000	29	1	1		0	Q5HLA0	Q5HLA0
									22.9312	22.6916	22.8919	22.9113	22.8704	22.989	22.8105	22.7576							5	5	5	355	355	355	17434	0	84835	105630000	30	1	1		0	Q5HLE5	Q5HLE5
									23.2181	22.9816	23.1438	23.1323	23.2978	23.1714	23.4784	23.5983	23.4751						12	12	12	392	392	392	35397	0	41357	152640000	94	1	1		0	Q5HLF8;Q5HKI9	Q5HLF8
									22.0676	21.8127	22.0288		21.8473	21.9768	21.897	21.9711	21.897						5	5	5	18	18	18	29333	0	54463	52781000	28	1	1		0	Q5HLX0	Q5HLX0
									23.3871	23.1865	23.1903	23.4162	23.3689	23.3923	23.6136	23.7922	23.6426						3	3	3	293	293	293	14002	0	10356	163470000	22	1	1		0	Q5HLY2	Q5HLY2
									21.8296	21.6116	21.7345	21.2368	21.4446	21.3354		20.5268	20.2453						2	2	2	163	163	163	28657	0	13139	35903000	23	1	1		0	Q5HM34	Q5HM34
									21.2485	20.8303	20.9824	21.1779	20.9092	21.0852	21.0924	21.2354	20.9623						4	4	4	116	116	116	4057	0	77658	40004000	23	1	1		0	Q5HM51	Q5HM51
									21.2929	21.37	21.3296		21.3195	21.2702	22.0141	21.7322	22.0526						3	3	3	176	176	176	22466	0	14823	53877000	20	1	1		0	Q5HMA3	Q5HMA3
									21.7899	21.6207	21.8037	21.9696	21.9835	21.8012	21.6471	21.4413	21.4637						5	5	5	196	196	196	39265	0	10118	52801000	32	1	1		0	Q5HMA7	Q5HMA7
									21.927	21.696	21.6688	21.7714	21.9067	21.9586	21.9296	21.987	21.7558						5	5	5	446	446	446	15709	0	10798	66991000	31	1	1		0	Q5HMA8	Q5HMA8
23.6769	23.8327	23.48	23.8688	24.0091	23.9555	23.8981	23.8019	23.7857															3	3	3	88	88	88	28203	0	10179	166380000	37	1	1		0	Q5HMY6	Q5HMY6
									22.9627	22.4231	22.4838	22.4782	22.4917	22.3674	22.1754	22.3627	22.1595						4	4	4	335	335	335	26124	0	13153	84434000	37	1	1		0	Q5HN28	Q5HN28
									22.2265	22.0373	22.0175	22.1665	22.2212	22.1937	22.4216	22.4047	22.3724						6	6	6	157	157	157	45884	0	18198	70001000	44	1	1		0	Q5HN31	Q5HN31
									21.6716	22.098		22.1362	21.9109	22.2154	22.316	22.0891	22.0637						4	4	4	137	137	137	43913	0	10706	58470000	19	1	1		0	Q5HN57	Q5HN57
									22.0987	22.0355	22.0019	22.04	22.0562	22.407	22.3902	22.1972	22.0896						5	5	5	251	251	251	31684	0	10797	72621000	30	1	1		0	Q5HN61	Q5HN61
				21.4375					22.3714	22.3295	22.2567	21.9619	21.823	21.9707	22.0804	22.1627	22.4338						7	7	7	184	184	184	58733	0	16132	79465000	36	1	1	0.716933	0	Q5HN63	Q5HN63
									21.7742	21.5508	21.5213	21.5129	21.6395	21.6297		21.3428	21.4734						3	3	3	163	163	163	21563	0	64074	60760000	28	1	1		0	Q5HNA7	Q5HNA7
									23.5309	23.5925	23.5671	23.7042	23.4366	23.7088	23.6545	23.393	23.437						7	7	7	265	265	265	4429	0	38888	176750000	55	1	1		0	Q5HNE3	Q5HNE3
									21.9449	21.5403	21.5743	21.6569	21.7129		22.3246	22.1193	22.0296						4	4	4	196	196	196	36337	0	15976	60844000	28	1	1		0	Q5HNE9	Q5HNE9
21.5047	21.1905		21.6586	21.3561	21.3386	20.6757	20.5985	20.3441															6	6	6	281	281	281	30776	0	99438	25069000	28	1	1		0	Q5HNG1	Q5HNG1
								22.2361	23.0313	24.0346	23.7075		24.0342	23.9044	23.3724	23.5316	23.7488						3	3	3	404	404	404	12074	0	10063	232660000	42	1	1	1.43451	0	Q5HNG3	Q5HNG3
									22.3396	22.7597	22.7915	23.061	23.0561	22.9161	22.8246	22.9131	22.7343						9	9	9	377	377	377	42172	0	17511	107590000	37	1	1		0	Q5HNI9	Q5HNI9
									22.7686	22.962	23.1803	23.0629	23.1726	23.0975	23.3508	23.5962	23.4759						6	6	6	333	333	333	30976	0	2267	140430000	46	1	1		0	Q5HNQ2	Q5HNQ2
	21.6863								23.228	23.9156	23.7496	23.8155	23.78	23.6202	23.3669	23.5653	23.5941						10	10	10	232	232	232	86381	0	31993	193150000	79	1	1	1.93982	0	Q5HNR5	Q5HNR5
									22.2622	21.7626	21.9061		21.7823	21.9094	21.9561	22	21.8979						9	9	9	191	191	191	91865	0	18264	65397000	41	1	1		0	Q5HNT1	Q5HNT1
									21.9752	21.5381	21.8103	21.8212	21.7512	21.8851	21.1714	21.4775	21.3101						5	5	5	479	479	479	15814	0	15766	53873000	29	1	1		0	Q5HNT4	Q5HNT4
									24.1517	23.888	23.9455	23.8934	23.8354	23.9486	24.0672	24.0637	23.8067						8	8	8	488	488	488	23585	0	35146	233020000	48	1	1		0	Q5HNT9	Q5HNT9
										23.6277	23.259	23.7203	23.6989	23.8593	23.3156	23.3423	23.3448						3	3	3	229	229	229	19807	0	14384	163270000	31	1	1		0	Q5HNU9	Q5HNU9
			21.9887						21.6117	22.0314		22.1809	22.3218	22.0458	21.8652	22.101	21.7998						5	5	5	185	185	185	28846	0	7738	73320000	30	1	1	0.00604653	0	Q5HNZ2	Q5HNZ2
									21.4018	21.3573	21.4556		21.1274	21.1425	21.3711	21.2708	21.5856						9	9	9	159	159	159	78291	0	1953	38350000	32	1	1		0	Q5HNZ7	Q5HNZ7
						21.8809			22.2082	22.6272	22.3162		22.2131	22.0599	22.5039	22.5366	22.5896						4	4	4	257	257	257	21332	0	14736	93633000	27	1	1	0.500962	0	Q5HNZ9	Q5HNZ9
									22.9485	23.2143	23.2621	23.1732	23.0288	23.2013	23.0175	23.2256	23.0897						4	4	4	26	26	26	21846	0	32019	131080000	24	1	1		0	Q5HP18	Q5HP18
			23.3832						23.7382	23.5304	23.5167	23.6635	23.5246	23.7145	23.1536	23.2633	23.2651						4	4	4	497	497	497	17516	0	60233	215640000	66	1	1	0.1023	0	Q5HP25	Q5HP25
									23.5161	23.6927	24.078	23.603	23.5835	23.5961	24.4493	24.3514	24.2621						3	3	3	467	467	467	13252	0	12924	317900000	46	1	1		0	Q5HP27	Q5HP27
22.2242	22.651	22.4907	22.5548	22.9499	22.8649	22.2433	22.0229	22.0917															3	3	3	127	127	127	28601	0	78771	67214000	21	1	1		0	Q5HP49	Q5HP49
23.3956	23.1527	23.1963	23.1394	23.2594	23.3746	22.7618	22.6628	22.461															5	5	5	231	231	231	34122	0	16339	175750000	35	1	1		0	Q5HP53	Q5HP53
		21.3203							22.7471	23.3601	23.1585	23.8932	23.9306	23.8897	23.6777	23.8435	23.7828						3	3	3	567	567	567	79129	0	10047	199270000	64	1	1	2.2667	0	Q5HPD2	Q5HPD2
23.6849	23.7985	23.8038	23.2151	23.3395	23.3142	23.8277	23.8281	23.7543				21.7414											3	3	3	258	258	258	10162	0	30273	187530000	45	1	1	-1.8771	0	Q5HPD8	Q5HPD8
									23.3691	23.7534	23.6716	23.3991	23.4863	23.4347	23.6463	23.6814	23.5631						3	3	3	131	131	131	37783	0	40259	177560000	32	1	1		0	Q5HPG3	Q5HPG3
									22.3108	22.4391	22.3222	22.5194	22.779	22.5664	22.4689	22.5709	22.3763						5	5	5	541	541	541	11616	0	11927	106830000	40	1	1		0	Q5HPI8	Q5HPI8
									22.099	22.4823	22.0198	22.3117	22.3825	22.4814	21.6581	21.7567	21.8773						2	2	2	44	44	44	52854	76046	48665	71223000	19	1	1		0	Q5HPK9	Q5HPK9
22.4981	22.4579	22.3157	22.4919		23.1414	23.0852	23.0861	22.7586								21.4019							3	3	3	171	171	171	23937	0	54012	95577000	24	1	1	-1.32749	0	Q5HPL6	Q5HPL6
									24.8543	24.6883	24.7267	22.7079	22.7472		25.4501	25.3599	25.4845						3	3	3	43	43	43	90218	0	59477	375870000	54	1	1		0	Q5HPN7	Q5HPN7
									22.7218	22.6977	23.028	22.5247	22.5092	22.2356	22.8907	22.9436	22.9067						11	11	11	305	305	305	64463	0	6386	123430000	62	1	1		0	Q5HPQ2	Q5HPQ2
									22.2334	22.7502	22.3911	22.7052	22.7704	22.4729	22.4691	22.5222	22.4468						6	6	6	321	321	321	34831	0	14977	87048000	26	1	1		0	Q5HPS0	Q5HPS0
									23.9563	24.1151	23.6307	23.9365	24.1832	24.1942	24.0303	24.2515	24.2132						3	3	3	333	333	333	11563	0	92646	297540000	34	1	1		0	Q5HPS3	Q5HPS3
									21.0469	20.7439	20.9196	20.9435	21.0684	21.2252		20.7941	20.7949						4	4	4	179	179	179	33714	0	83171	33255000	27	1	1		0	Q5HPX0	Q5HPX0
									23.4364	23.3742	23.5841	23.2811	23.5949	23.3437	23.4966	23.443	23.3869						12	12	12	167	167	167	75326	0	21141	167930000	55	1	1		0	Q5HPX1	Q5HPX1
										21.8414	21.6404	21.7787	21.8177	21.7779	21.758	22.0324	21.603						2	2	2	216	216	216	18229	0	52334	48994000	25	1	1		0	Q5HPX6	Q5HPX6
									22.5476	22.5005	22.4596	22.6604	22.626	22.7295	22.8116	22.873	22.7003						6	6	6	81	81	81	86352	0	11155	101590000	40	1	1		0	Q5HQ11	Q5HQ11
					22.9239				23.5046	23.3574	23.4754	23.6107	23.6667	23.6638	23.4415	23.3753	23.6458						6	6	6	55	55	55	19782	0	33109	187370000	50	1	1	0.602901	0	Q5HQ22	Q5HQ22
									22.4628	22.379	22.366	22.4377	22.4933	22.5609	22.2425	22.2093	22.3697						3	3	3	242	242	242	18216	0	14689	104210000	33	1	1		0	Q5HQ42	Q5HQ42
							22.52		22.665	22.5653	22.6443	22.7152	22.6299	22.7424	23.2687	23.1357	23.159						5	5	5	318	318	318	24733	0	27899	126880000	38	1	1	0.316172	0	Q5HQA2	Q5HQA2
									22.5242	22.342	22.2273	22.5067	22.5616	22.393	22.4628	22.2119	22.2955						6	6	6	162	162	162	46636	0	13913	79534000	42	1	1		0	Q5HQB4	Q5HQB4
				22.2166					24.0243	24.0648	24.1073	24.1949	24.0992	24.1651	24.199	24.1796	23.9007						8	8	8	306	306	306	47057	0	40819	278250000	92	1	1	1.88726	0	Q5HQB5	Q5HQB5
22.5376	22.9639	23.1039		22.8182	22.7973	22.9531	23.3006	23.3133															6	6	6	178	178	178	5001	0	1934	101120000	44	1	1		0	Q5HQN8	Q5HQN8
									23.9896	23.5374	23.7006	23.9508	24.0658	24.0583	23.7645	23.692	23.7375						2	2	2	364	364	364	7344	0	89965	226560000	55	1	1		0	Q5HQT1	Q5HQT1
								22.8365	23.7887	23.6654	23.7818	23.3153	23.2646	23.4684	23.6268	23.5783	23.5687						8	8	8	654	654	654	28322	0	39294	207420000	68	1	1	0.725507	0	Q5HQU7	Q5HQU7
									21.6475	22.3752	21.6716	22.2762	21.9313	22.1867		21.6201	21.3188						7	7	7	155	155	155	68191	0	22672	52944000	23	1	1		0	Q5HR11	Q5HR11
									23.9275	23.4176	23.6008	23.4129	23.5142	23.7359	24.0895	24.0872	24.0483						7	7	7	278	278	278	28463	0	58468	208080000	60	1	1		0	Q5HR36	Q5HR36
	21.9503								22.794	23.0235	23.0734	23.3521	23.1728	23.5473	23.0365	23.2626	23.269						4	4	4	274	274	274	18981	0	19554	146680000	35	1	1	1.21978	0	Q5HR38	Q5HR38
								22.5173	22.2226	22.5392	22.4687	22.4606		22.5342	22.1725	22.3996	22.4463						4	4	4	131	131	131	34231	0	22008	113680000	41	1	1	-0.111841	0	Q5HR46	Q5HR46
									24.3258	24.21	24.2523	24.6728	24.5359	24.5188	24.3345	24.3367	24.2938						3	3	3	261	261	261	14368	0	2919	314040000	41	1	1		0	Q5HR72	Q5HR72
									23.3153	23.3872	22.9671	23.6537	23.3802	23.483	22.9673	23.097	22.9462						4	4	4	93	93	93	38948	0	13722	144450000	24	1	1		0	Q5HR85	Q5HR85
23.2193	23.1793	22.9267	23.8537	23.5906	23.4929	23.1178	23.2733	23.3425									22.9164						4	4	4	265	265	265	1905	0	32317	159270000	48	1	1	-0.416455	0	Q5HR86	Q5HR86
26.399	26.5501	26.4259	26.5993	26.6109	26.529	26.6217	26.4939	26.5634															11	11	11	565	565	565	28098	0	14861	1007600000	100	1	1		0	Q5HRA1	Q5HRA1
27.9773	28.0876	27.9652	28.2629	28.3413	28.2578	28.2912	28.2392	28.2898															16	16	16	485	485	485	34832	0	12592	3030900000	299	1	1		0	Q5HRA3	Q5HRA3
23.3244	23.5416	23.4945	23.5424	23.4344	23.6193	22.9227	22.9435	23.1257															7	7	7	149	149	149	76676	0	1979	117950000	39	1	1		0	Q5HRA4	Q5HRA4
			21.9383						22.2201	22.3905	22.7243	22.3652	22.3342	22.103	21.2559	21.7038	21.599						5	5	5	269	269	269	28832	0	1487	76683000	28	1	1	0.139034	0	Q5HRC5	Q5HRC5
							22.5727		22.5446	22.8756	22.8569	22.3986	22.8596	22.3951	23.0993	23.0462	23.1673						5	5	5	344	344	344	24869	0	32463	127250000	40	1	1	0.232057	0	Q5HRI0	Q5HRI0
									23.5077	23.1442	23.2182	23.6163	23.6083	23.5797	23.4463	23.4784	23.5499						6	6	6	351	351	351	24147	0	22241	171660000	35	1	1		0	Q5HRJ0	Q5HRJ0
									23.8992	23.9943	23.7312	23.8206	23.7893	23.7844	23.7926	23.9171	23.9125						9	9	9	47	47	47	22508	0	4292	215470000	61	1	1		0	Q5HRL1	Q5HRL1
									22.4167	22.6957	22.7488	22.5876	22.4495	22.6164	23.1596	23.2644	23.0067						4	4	4	421	421	421	18263	0	26401	106300000	21	1	1		0	Q5HRN8	Q5HRN8
22.2801									22.8389	22.8217	22.7005	23.054	23.0117	23.0273	23.1178	23.1808	23.0659						2	2	2	172	172	172	98873	0	1054	134020000	33	1	1	0.699801	0	Q5HRP9	Q5HRP9
									23.0509	22.8596	23.1405	22.549	22.6383	22.6892	22.7619	22.7163	22.6285						8	8	8	377	377	377	30848	0	24789	106140000	42	1	1		0	Q5HRU3	Q5HRU3
									24.2567	24.4066	24.3695	24.2147	24.2471	24.2694	24.1562	24.3298	24.3847						7	7	7	43	43	43	32793	0	30278	294540000	49	1	1		0	Q5HRU8	Q5HRU8
									22.6407	22.6783	22.5487	22.9116	22.9716	22.9119	22.5737	22.517	22.5206						15	15	15	242	242	242	98958	0	2277	99505000	48	1	1		0	Q5HRV7	Q5HRV7
					23.2959				24.0465	24.0228	23.9361	24.0365	24.0191	23.9704	23.7188	23.7127	23.6521						6	6	6	366	366	366	23348	0	44505	295700000	56	1	1	0.605804	0	Q5HRW8	Q5HRW8
									24.8964	24.7315	24.6882	24.9173	24.8919	24.8605	24.6588	24.6322	24.702						6	6	6	357	357	357	23752	0	4243	408840000	61	1	1		0	Q5HRY4	Q5HRY4

## Sheet: STRING_sessile
Node name	Description
gidA	tRNA uridine 5-carboxymethylaminomethyl modification enzyme MnmG; NAD-binding protein involved in the addition of a carboxymethylaminomethyl (cmnm) group at the wobble position (U34) of certain tRNAs, forming tRNA-cmnm(5)s(2)U34; Belongs to the MnmG family (625 aa)
gidB	Ribosomal RNA small subunit methyltransferase G; Specifically methylates the N7 position of guanine in position 535 of 16S rRNA (239 aa)
SERP0006	Chromosome partioning protein, ParB family; Identified by similarity to OMNI-SA2735; match to protein family HMM PF02195; match to protein family HMM TIGR00180; Belongs to the ParB family (279 aa)
SERP0027	annotation not available (84 aa)
SERP0032	Probable acetyl-CoA acyltransferase; Identified by match to protein family HMM PF00108; match to protein family HMM PF02803; match to protein family HMM TIGR01930; Belongs to the thiolase family (394 aa)
metE	5-methyltetrahydropteroyltriglutamate--homocysteine methyltransferase; Catalyzes the transfer of a methyl group from 5- methyltetrahydrofolate to homocysteine resulting in methionine formation; Belongs to the vitamin-B12 independent methionine synthase family (748 aa)
ychF	Ribosome-binding ATPase YchF; ATPase that binds to both the 70S ribosome and the 50S ribosomal subunit in a nucleotide-independent manner (365 aa)
rpsF	30S ribosomal protein S6; Binds together with S18 to 16S ribosomal RNA (98 aa)
ssb	Single-stranded DNA-binding protein; Plays an important role in DNA replication, recombination and repair. Binds to ssDNA and to an array of partner proteins to recruit them to their sites of action during DNA metabolism (169 aa)
SERP0063	Identified by match to protein family HMM PF00375; Belongs to the dicarboxylate/amino acid-cation symporter (DAACS) (TC 2.A.23) family (462 aa)
SERP0064	Uncharacterized protein; Identified by similarity to OMNI-SA0455 (300 aa)
xpt	Xanthine phosphoribosyltransferase; Converts the preformed base xanthine, a product of nucleic acid breakdown, to xanthosine 5’-monophosphate (XMP), so it can be reused for RNA or DNA synthesis (192 aa)
guaB	Inosine-5’-monophosphate dehydrogenase; Catalyzes the conversion of inosine 5’-phosphate (IMP) to xanthosine 5’-phosphate (XMP), the first committed and rate- limiting step in the de novo synthesis of guanine nucleotides, and therefore plays an important role in the regulation of cell growth; Belongs to the IMPDH/GMPR family (488 aa)
guaA	GMP synthase [glutamine-hydrolyzing]; Catalyzes the synthesis of GMP from XMP (513 aa)
SERP0095	Identified by match to protein family HMM PF01053 (381 aa)
sle1	N-acetylmuramoyl-L-alanine amidase sle1; Peptidoglycan hydrolase involved in the splitting of the septum during cell division (324 aa)
SERP0113	Acetyltransferase, GNAT family; Identified by match to protein family HMM PF00583 (176 aa)
dnaX	DNA polymerase III subunit gamma/tau; DNA polymerase III is a complex, multichain enzyme responsible for most of the replicative synthesis in bacteria. This DNA polymerase also exhibits 3’ to 5’ exonuclease activity (568 aa)
recR	Recombination protein RecR; May play a role in DNA repair. It seems to be involved in an RecBC-independent recombinational process of DNA repair. It may act with RecF and RecO (198 aa)
tmk	Thymidylate kinase; Phosphorylation of dTMP to form dTDP in both de novo and salvage pathways of dTTP synthesis (203 aa)
SERP0122	DNA polymerase III, delta prime subunit, putative; Identified by similarity to EGAD-13071 (308 aa)
SERP0129	Deoxyribonuclease, TatD family; Identified by match to protein family HMM PF01026; match to protein family HMM TIGR00010 (256 aa)
ksgA	Ribosomal RNA small subunit methyltransferase A; Specifically dimethylates two adjacent adenosines (A1518 and A1519) in the loop of a conserved hairpin near the 3’-end of 16S rRNA in the 30S particle. May play a critical role in biogenesis of 30S subunits (296 aa)
SERP0135	Endoribonuclease L-PSP, putative; Identified by match to protein family HMM PF01042; match to protein family HMM TIGR00004 (126 aa)
glmU	Bifunctional protein GlmU; Catalyzes the last two sequential reactions in the de novo biosynthetic pathway for UDP-N-acetylglucosamine (UDP- GlcNAc). The C-terminal domain catalyzes the transfer of acetyl group from acetyl coenzyme A to glucosamine-1-phosphate (GlcN-1-P) to produce N-acetylglucosamine-1-phosphate (GlcNAc-1-P), which is converted into UDP-GlcNAc by the transfer of uridine 5- monop…
prsA	Ribose-phosphate pyrophosphokinase; Involved in the biosynthesis of the central metabolite phospho-alpha-D-ribosyl-1-pyrophosphate (PRPP) via the transfer of pyrophosphoryl group from ATP to 1-hydroxyl of ribose-5-phosphate (Rib-5-P); Belongs to the ribose-phosphate pyrophosphokinase family. Class I subfamily (321 aa)
rplY	50S ribosomal protein L25; This is one of the proteins that binds to the 5S RNA in the ribosome where it forms part of the central protuberance (219 aa)
pth	Peptidyl-tRNA hydrolase; The natural substrate for this enzyme may be peptidyl- tRNAs which drop off the ribosome during protein synthesis; Belongs to the PTH family (190 aa)
mfd	Transcription-repair-coupling factor; Couples transcription and DNA repair by recognizing RNA polymerase (RNAP) stalled at DNA lesions. Mediates ATP-dependent release of RNAP and its truncated transcript from the DNA, and recruitment of nucleotide excision repair machinery to the damaged site (1169 aa)
SERP0143	Identified by match to protein family HMM PF00590; match to protein family HMM PF03819 (396 aa)
SERP0146	General stress protein 13; Identified by similarity to SP-P05055; match to protein family HMM PF00575 (133 aa)
hpt	Hypoxanthine-guanine phosphoribosyltransferase; Identified by similarity to EGAD-18056; match to protein family HMM PF00156; match to protein family HMM TIGR01203 (179 aa)
ftsH	ATP-dependent zinc metalloprotease FtsH; Acts as a processive, ATP-dependent zinc metallopeptidase for both cytoplasmic and membrane proteins. Plays a role in the quality control of integral membrane proteins; Belongs to the AAA ATPase family (700 aa)
hslO	33 kDa chaperonin; Redox regulated molecular chaperone. Protects both thermally unfolding and oxidatively damaged proteins from irreversible aggregation. Plays an important role in the bacterial defense system toward oxidative stress (293 aa)
cysK	Cysteine synthase; Identified by similarity to SP-P37887; match to protein family HMM PF00291; match to protein family HMM TIGR01136; match to protein family HMM TIGR01139; Belongs to the cysteine synthase/cystathionine beta- synthase family (310 aa)
lysS	Lysine--tRNA ligase; Identified by match to protein family HMM PF00152; match to protein family HMM PF01336; match to protein family HMM TIGR00499; Belongs to the class-II aminoacyl-tRNA synthetase family (495 aa)
pdxS	Pyridoxal 5’-phosphate synthase subunit PdxS; Catalyzes the formation of pyridoxal 5’-phosphate from ribose 5-phosphate (RBP), glyceraldehyde 3-phosphate (G3P) and ammonia. The ammonia is provided by the PdxT subunit. Can also use ribulose 5-phosphate and dihydroxyacetone phosphate as substrates, resulting from enzyme-catalyzed isomerization of RBP and G3P, respectively; Belongs to the PdxS/SNZ f…
pdxT	Pyridoxal 5’-phosphate synthase subunit PdxT; Catalyzes the hydrolysis of glutamine to glutamate and ammonia as part of the biosynthesis of pyridoxal 5’-phosphate. The resulting ammonia molecule is channeled to the active site of PdxS (186 aa)
SERP0167	PIN domain protein; Identified by similarity to OMNI-SA0573; match to protein family HMM PF01850; match to protein family HMM PF01938 (358 aa)
gltX	Glutamate--tRNA ligase; Catalyzes the attachment of glutamate to tRNA(Glu) in a two-step reaction- glutamate is first activated by ATP to form Glu-AMP and then transferred to the acceptor end of tRNA(Glu); Belongs to the class-I aminoacyl-tRNA synthetase family. Glutamate--tRNA ligase type 1 subfamily (484 aa)
rplK	50S ribosomal protein L11; Forms part of the ribosomal stalk which helps the ribosome interact with GTP-bound translation factors (140 aa)
rplA	50S ribosomal protein L1; Binds directly to 23S rRNA. The L1 stalk is quite mobile in the ribosome, and is involved in E site tRNA release (231 aa)
rplJ	50S ribosomal protein L10; Forms part of the ribosomal stalk, playing a central role in the interaction of the ribosome with GTP-bound translation factors (166 aa)
rplL	50S ribosomal protein L7/L12; Forms part of the ribosomal stalk which helps the ribosome interact with GTP-bound translation factors. Is thus essential for accurate translation (122 aa)
rpoB	DNA-directed RNA polymerase subunit beta; DNA-dependent RNA polymerase catalyzes the transcription of DNA into RNA using the four ribonucleoside triphosphates as substrates (1183 aa)
rpoC	DNA-directed RNA polymerase subunit beta’; DNA-dependent RNA polymerase catalyzes the transcription of DNA into RNA using the four ribonucleoside triphosphates as substrates (1207 aa)
rpsL	30S ribosomal protein S12; With S4 and S5 plays an important role in translational accuracy (137 aa)
rpsG	30S ribosomal protein S7; One of the primary rRNA binding proteins, it binds directly to 16S rRNA where it nucleates assembly of the head domain of the 30S subunit. Is located at the subunit interface close to the decoding center, probably blocks exit of the E-site tRNA (156 aa)
fusA	Elongation factor G; Catalyzes the GTP-dependent ribosomal translocation step during translation elongation. During this step, the ribosome changes from the pre-translocational (PRE) to the post- translocational (POST) state as the newly formed A-site-bound peptidyl-tRNA and P-site-bound deacylated tRNA move to the P and E sites, respectively. Catalyzes the coordinated movement of the two tRNA mo…
tuf	Elongation factor Tu; This protein promotes the GTP-dependent binding of aminoacyl-tRNA to the A-site of ribosomes during protein biosynthesis (394 aa)
SERP0199	Hydrolase, haloacid dehalogenase-like family; Identified by match to protein family HMM PF00702; match to protein family HMM TIGR01549 (231 aa)
SERP0201	3-oxoacyl-(Acyl-carrier-protein) reductase, putative; Identified by similarity to EGAD-108288; match to protein family HMM PF00106; match to protein family HMM PF00678 (250 aa)
azo1	FMN-dependent NADPH-azoreductase; Catalyzes the reductive cleavage of azo bond in aromatic azo compounds to the corresponding amines. Requires NADPH, but not NADH, as an electron donor for its activity (By similarity) (188 aa)
SERP0216	3-hexulose-6-phosphate synthase; Catalyzes the condensation of ribulose 5-phosphate with formaldehyde to form 3-hexulose 6-phosphate (210 aa)
pta	Phosphate acetyltransferase; Identified by similarity to SP-P39646; match to protein family HMM PF01515; match to protein family HMM TIGR00651 (329 aa)
lipL	Octanoyl-[GcvH]-protein N-octanoyltransferase; Catalyzes the amidotransfer (transamidation) of the octanoyl moiety from octanoyl-GcvH to the lipoyl domain of the E2 subunit of lipoate-dependent enzymes; Belongs to the octanoyltransferase LipL family (279 aa)
mvk	Mevalonate kinase; Identified by match to protein family HMM PF00288; match to protein family HMM TIGR00549 (306 aa)
mvaD	Mevalonate diphosphate decarboxylase; Identified by match to protein family HMM PF00288; match to protein family HMM TIGR01240 (327 aa)
SERP0240	Phosphomevalonate kinase; Identified by match to protein family HMM PF00288; match to protein family HMM TIGR01220 (358 aa)
SERP0245	Transporter, putative; Identified by match to protein family HMM PF03176 (893 aa)
SERP0246	ABC transporter, substrate-binding protein, putative; Identified by match to protein family HMM PF04069 (314 aa)
argS	Arginine--tRNA ligase; Identified by match to protein family HMM PF00750; match to protein family HMM PF03485; match to protein family HMM PF05746; match to protein family HMM TIGR00456 (553 aa)
SERP0270	Uncharacterized protein; Identified by similarity to OMNI-SA0669 (169 aa)
SERP0299	Teichoic acid biosynthesis protein X, putative; Identified by match to protein family HMM PF00535 (354 aa)
tagD	Glycerol-3-phosphate cytidylyltransferase; Identified by similarity to EGAD-16695; match to protein family HMM PF01467; match to protein family HMM TIGR00125; match to protein family HMM TIGR01518 (132 aa)
SERP0306	Iron compound ABC transporter, ATP-binding protein; Identified by similarity to EGAD-37683; match to protein family HMM PF00005 (265 aa)
graS	Sensor histidine kinase GraS; Member of the two-component regulatory system GraR/GraS involved in resistance against cationic antimicrobial peptides (CAMPs). GraS probably functions as a sensor protein kinase which is autophosphorylated at a histidine residue and transfers its phosphate group to GraR (By similarity) (346 aa)
SERP0316	Uncharacterized protein; Identified by similarity to OMNI-SA0721; match to protein family HMM PF01865 (205 aa)
SERP0322	Probable transcriptional regulatory protein SERP0322; Identified by similarity to OMNI-SA0727; match to protein family HMM PF01709; match to protein family HMM TIGR01033 (238 aa)
norR	Transcriptional regulator, MarR family; Identified by match to protein family HMM PF01047 (147 aa)
SERP0344	Identified by match to protein family HMM PF02492 (308 aa)
fruK	Tagatose-6-phosphate kinase; Identified by similarity to EGAD-107874; match to protein family HMM PF00294; Belongs to the carbohydrate kinase PfkB family. LacC subfamily (306 aa)
fruA	PTS system, fructose-specific IIABC components; Identified by similarity to GP-9501781; match to protein family HMM PF00359; match to protein family HMM PF02378; match to protein family HMM PF02379; match to protein family HMM TIGR00829; match to protein family HMM TIGR00848; match to protein family HMM TIGR01427 (650 aa)
nagA	N-acetylglucosamine-6-phosphate deacetylase; Identified by similarity to EGAD-107401; match to protein family HMM PF01979; match to protein family HMM TIGR00221; Belongs to the metallo-dependent hydrolases superfamily. NagA family (390 aa)
SERP0362	Oxidoreductase, aldo/keto reductase family; Identified by match to protein family HMM PF00248 (279 aa)
queE	7-carboxy-7-deazaguanine synthase; Catalyzes the complex heterocyclic radical-mediated conversion of 6-carboxy-5,6,7,8-tetrahydropterin (CPH4) to 7- carboxy-7-deazaguanine (CDG), a step common to the biosynthetic pathways of all 7-deazapurine-containing compounds (212 aa)
queC	7-cyano-7-deazaguanine synthase; Catalyzes the ATP-dependent conversion of 7-carboxy-7- deazaguanine (CDG) to 7-cyano-7-deazaguanine (preQ(0)) (223 aa)
ltaS	Lipoteichoic acid synthase; Catalyzes the polymerization of lipoteichoic acid (LTA) polyglycerol phosphate, a reaction that presumably uses phosphatidylglycerol (PG) as substrate. Is required for staphylococcal growth and cell division process (By similarity) (646 aa)
SERP0383	ABC transporter, ATP-binding protein; Identified by match to protein family HMM PF00005 (627 aa)
hisC	Histidinol-phosphate aminotransferase; Identified by match to protein family HMM PF00155; match to protein family HMM PF00222; match to protein family HMM TIGR01141; Belongs to the class-II pyridoxal-phosphate-dependent aminotransferase family. Histidinol-phosphate aminotransferase subfamily (351 aa)
SERP0388	Putative 5’(3’)-deoxyribonucleotidase; Dephosphorylates the 5’ and 2’(3’)-phosphates of deoxyribonucleotides (179 aa)
bmrU	Putative lipid kinase SERP0390; May catalyze the ATP-dependent phosphorylation of lipids other than diacylglycerol (DAG) (307 aa)
murB	UDP-N-acetylenolpyruvoylglucosamine reductase; Cell wall formation (306 aa)
pepT	Peptidase T; Cleaves the N-terminal amino acid of tripeptides; Belongs to the peptidase M20B family (412 aa)
SERP0416	Identified by match to protein family HMM PF02645; match to protein family HMM TIGR00762 (288 aa)
secA	Protein translocase subunit SecA 1; Part of the Sec protein translocase complex. Interacts with the SecYEG preprotein conducting channel. Has a central role in coupling the hydrolysis of ATP to the transfer of proteins into and across the cell membrane, serving as an ATP-driven molecular motor driving the stepwise translocation of polypeptide chains across the membrane; Belongs to the SecA family…
prfB	Peptide chain release factor 2; Peptide chain release factor 2 directs the termination of translation in response to the peptide chain termination codons UGA and UAA (371 aa)
lgt	Prolipoprotein diacylglyceryl transferase; Transfers the N-acyl diglyceride group on what will become the N-terminal cysteine of membrane lipoproteins (279 aa)
yvcD	YvcD protein; Identified by similarity to GP-5690062; match to protein family HMM PF00515 (479 aa)
SERP0434	Gluconeogenesis factor; Required for morphogenesis under gluconeogenic growth conditions (328 aa)
clpP	ATP-dependent Clp protease proteolytic subunit; Cleaves peptides in various proteins in a process that requires ATP hydrolysis. Has a chymotrypsin-like activity. Plays a major role in the degradation of misfolded proteins; Belongs to the peptidase S14 family (194 aa)
gapR	Gap transcriptional regulator; Identified by similarity to OMNI-SA0837; match to protein family HMM PF04198 (337 aa)
gapA-1	Glyceraldehyde-3-phosphate dehydrogenase 1; Catalyzes the oxidative phosphorylation of glyceraldehyde 3-phosphate (G3P) to 1,3-bisphosphoglycerate (BPG) using the cofactor NAD. The first reaction step involves the formation of a hemiacetal intermediate between G3P and a cysteine residue, and this hemiacetal intermediate is then oxidized to a thioester, with concomitant reduction of NAD to NADH. T…
pgk	Phosphoglycerate kinase; Identified by similarity to EGAD-109234; match to protein family HMM PF00162; Belongs to the phosphoglycerate kinase family (396 aa)
tpiA	Triosephosphate isomerase; Involved in the gluconeogenesis. Catalyzes stereospecifically the conversion of dihydroxyacetone phosphate (DHAP) to D-glyceraldehyde-3-phosphate (G3P); Belongs to the triosephosphate isomerase family (253 aa)
pgm	2,3-bisphosphoglycerate-independent phosphoglycerate mutase; Catalyzes the interconversion of 2-phosphoglycerate and 3-phosphoglycerate (505 aa)
eno	Enolase; Catalyzes the reversible conversion of 2- phosphoglycerate into phosphoenolpyruvate. It is essential for the degradation of carbohydrates via glycolysis; Belongs to the enolase family (434 aa)
SERP0482	Identified by match to protein family HMM PF00881 (180 aa)
SERP0491	Lipoprotein; Identified by match to protein family HMM PF03180; Belongs to the nlpA lipoprotein family (270 aa)
sufC	FeS assembly ATPase SufC; Identified by match to protein family HMM PF00005; match to protein family HMM TIGR01978 (253 aa)
sufD	FeS assembly protein SufD; Identified by similarity to OMNI-NTL01SA0803; match to protein family HMM PF01458; match to protein family HMM TIGR01981 (435 aa)
SERP0499	NifU domain protein; Identified by match to protein family HMM PF01592 (154 aa)
lipA	Lipoyl synthase; Catalyzes the radical-mediated insertion of two sulfur atoms into the C-6 and C-8 positions of the octanoyl moiety bound to the lipoyl domains of lipoate-dependent enzymes, thereby converting the octanoylated domains into lipoylated derivatives (304 aa)
nagD	Acid sugar phosphatase; Catalyzes the dephosphorylation of 2-6 carbon acid sugars in vitro (259 aa)
dltA	D-alanine--D-alanyl carrier protein ligase; Catalyzes the first step in the D-alanylation of lipoteichoic acid (LTA), the activation of D-alanine and its transfer onto the D-alanyl carrier protein (Dcp) DltC. In an ATP- dependent two-step reaction, forms a high energy D-alanyl-AMP intermediate, followed by transfer of the D-alanyl residue as a thiol ester to the phosphopantheinyl prosthetic group…
dltD	DltD protein; Identified by match to protein family HMM PF04914; match to protein family HMM PF04915; match to protein family HMM PF04918 (412 aa)
SERP0522	NifU domain protein; Identified by match to protein family HMM PF01106 (80 aa)
kapB	annotation not available (126 aa)
SERP0540	Putative peptidyl-prolyl cis-trans isomerase; PPIases accelerate the folding of proteins. It catalyzes the cis-trans isomerization of proline imidic peptide bonds in oligopeptides (By similarity) (197 aa)
SERP0542	NADH-dependent flavin oxidoreductase, Oye family; Identified by similarity to EGAD-45866; match to protein family HMM PF00724 (375 aa)
rexB	ATP-dependent helicase/deoxyribonuclease subunit B; The heterodimer acts as both an ATP-dependent DNA helicase and an ATP-dependent, dual-direction single-stranded exonuclease. Recognizes the chi site generating a DNA molecule suitable for the initiation of homologous recombination. The AddB nuclease domain is not required for chi fragment generation; this subunit has 5’ -> 3’ nuclease activity (…
SERP0561	Hydrolase, haloacid dehalogenase-like family; Identified by match to protein family HMM PF00702; match to protein family HMM TIGR00099; match to protein family HMM TIGR01483; match to protein family HMM TIGR01484 (273 aa)
fabH	3-oxoacyl-[acyl-carrier-protein] synthase 3; Catalyzes the condensation reaction of fatty acid synthesis by the addition to an acyl acceptor of two carbons from malonyl-ACP. Catalyzes the first condensation reaction which initiates fatty acid synthesis and may therefore play a role in governing the total rate of fatty acid production. Possesses both acetoacetyl-ACP synthase and acetyl transacylas…
fabF	3-oxoacyl-[acyl-carrier-protein] synthase 2; Catalyzes the condensation reaction of fatty acid synthesis by the addition to an acyl acceptor of two carbons from malonyl-ACP (414 aa)
trpS	Tryptophan--tRNA ligase; Catalyzes the attachment of tryptophan to tRNA(Trp); Belongs to the class-I aminoacyl-tRNA synthetase family (329 aa)
fabI	Enoyl-[acyl-carrier-protein] reductase [NADPH]; Identified by match to protein family HMM PF00106; match to protein family HMM PF00678 (256 aa)
murE	UDP-N-acetylmuramoyl-L-alanyl-D-glutamate--L-lysine ligase; Catalyzes the addition of L-lysine to the nucleotide precursor UDP-N-acetylmuramoyl-L-alanyl-D-glutamate (UMAG) in the biosynthesis of bacterial cell-wall peptidoglycan (494 aa)
prfC	Peptide chain release factor 3; Increases the formation of ribosomal termination complexes and stimulates activities of RF-1 and RF-2. It binds guanine nucleotides and has strong preference for UGA stop codons. It may interact directly with the ribosome. The stimulation of RF- 1 and RF-2 is significantly reduced by GTP and GDP, but not by GMP (520 aa)
SERP0615	Uncharacterized protein; Identified by similarity to OMNI-SA1035 (61 aa)
atlE	Bifunctional autolysin; Endohydrolysis of the di-N-acetylchitobiosyl unit in high-mannose glycopeptides and glycoproteins containing the -[(Man)5(GlcNAc)2]-Asn structure. One N-acetyl-D-glucosamine residue remains attached to the protein; the rest of the oligosaccharide is released intact. Cleaves the peptidoglycan connecting the daughter cells at the end of the cell division cycle, resulting in …
folD	Bifunctional protein FolD; Catalyzes the oxidation of 5,10- methylenetetrahydrofolate to 5,10-methenyltetrahydrofolate and then the hydrolysis of 5,10-methenyltetrahydrofolate to 10- formyltetrahydrofolate (286 aa)
purL	Phosphoribosylformylglycinamidine synthase subunit PurL; Part of the phosphoribosylformylglycinamidine synthase complex involved in the purines biosynthetic pathway. Catalyzes the ATP-dependent conversion of formylglycinamide ribonucleotide (FGAR) and glutamine to yield formylglycinamidine ribonucleotide (FGAM) and glutamate. The FGAM synthase complex is composed of three subunits. PurQ produces …
purM	Phosphoribosylformylglycinamidine cyclo-ligase; Identified by similarity to EGAD-20551; match to protein family HMM PF00586; match to protein family HMM PF02769; match to protein family HMM TIGR00878 (343 aa)
purN	Phosphoribosylglycinamide formyltransferase; Catalyzes the transfer of a formyl group from 10- formyltetrahydrofolate to 5-phospho-ribosyl-glycinamide (GAR), producing 5-phospho-ribosyl-N-formylglycinamide (FGAR) and tetrahydrofolate (188 aa)
purH	Bifunctional purine biosynthesis protein PurH; Identified by match to protein family HMM PF01808; match to protein family HMM PF02142; match to protein family HMM TIGR00355 (492 aa)
ptsH	Phosphocarrier protein HPr; Identified by similarity to EGAD-6430; match to protein family HMM PF00381; match to protein family HMM TIGR01003 (88 aa)
ptsI	Phosphoenolpyruvate-protein phosphotransferase; General (non sugar-specific) component of the phosphoenolpyruvate-dependent sugar phosphotransferase system (sugar PTS). This major carbohydrate active-transport system catalyzes the phosphorylation of incoming sugar substrates concomitantly with their translocation across the cell membrane. Enzyme I transfers the phosphoryl group from phosphoenolpy…
rnj1	Ribonuclease J 1; An RNase that has 5’-3’ exonuclease and possibly endoonuclease activity. Involved in maturation of rRNA and in some organisms also mRNA maturation and/or decay (By similarity); Belongs to the metallo-beta-lactamase superfamily. RNA-metabolizing metallo-beta-lactamase-like family. Bacterial RNase J subfamily (560 aa)
def	Peptide deformylase; Removes the formyl group from the N-terminal Met of newly synthesized proteins. Requires at least a dipeptide for an efficient rate of reaction. N-terminal L-methionine is a prerequisite for activity but the enzyme has broad specificity at other positions (183 aa)
pdhB	Pyruvate dehydrogenase E1 component subunit beta; The pyruvate dehydrogenase complex catalyzes the overall conversion of pyruvate to acetyl-CoA and CO(2). It contains multiple copies of three enzymatic components- pyruvate dehydrogenase (E1), dihydrolipoamide acetyltransferase (E2) and lipoamide dehydrogenase (E3) (By similarity) (325 aa)
pdhC	Dihydrolipoyllysine-residue acetyltransferase component of pyruvate dehydrogenase complex; The pyruvate dehydrogenase complex catalyzes the overall conversion of pyruvate to acetyl-CoA and CO(2). It contains multiple copies of three enzymatic components- pyruvate dehydrogenase (E1), dihydrolipoamide acetyltransferase (E2) and lipoamide dehydrogenase (E3) (433 aa)
pdhD	Dihydrolipoyl dehydrogenase; Identified by similarity to EGAD-23102; match to protein family HMM PF00070; match to protein family HMM PF02852; match to protein family HMM TIGR01350 (468 aa)
SERP0696	GTP-binding protein TypA; Identified by match to protein family HMM PF00009; match to protein family HMM PF00679; match to protein family HMM PF03144; match to protein family HMM TIGR00231; match to protein family HMM TIGR01394 (615 aa)
pyc	Pyruvate carboxylase; Catalyzes a 2-step reaction, involving the ATP-dependent carboxylation of the covalently attached biotin in the first step and the transfer of the carboxyl group to pyruvate in the second (1147 aa)
SERP0720	RNA methyltransferase, TrmH family; Identified by match to protein family HMM PF00588; Belongs to the class IV-like SAM-binding methyltransferase superfamily. RNA methyltransferase TrmH family (246 aa)
pheS	Phenylalanine--tRNA ligase alpha subunit; Identified by match to protein family HMM PF01409; match to protein family HMM PF02912; match to protein family HMM TIGR00468; Belongs to the class-II aminoacyl-tRNA synthetase family. Phe-tRNA synthetase alpha subunit type 1 subfamily (352 aa)
pheT	Phenylalanine--tRNA ligase beta subunit; Identified by match to protein family HMM PF01588; match to protein family HMM PF03147; match to protein family HMM PF03483; match to protein family HMM PF03484; match to protein family HMM TIGR00472; Belongs to the phenylalanyl-tRNA synthetase beta subunit family. Type 1 subfamily (800 aa)
SERP0724	Cell division protein ZapA; Activator of cell division through the inhibition of FtsZ GTPase activity, therefore promoting FtsZ assembly into bundles of protofilaments necessary for the formation of the division Z ring. It is recruited early at mid-cell but it is not essential for cell division (88 aa)
SERP0726	DNA-dependent DNA polymerase family X; Identified by match to protein family HMM PF00966; match to protein family HMM PF02231; match to protein family HMM PF02811 (569 aa)
mutS2	Endonuclease MutS2; Endonuclease that is involved in the suppression of homologous recombination and may therefore have a key role in the control of bacterial genetic diversity (782 aa)
trxA	Thioredoxin; Component of the thioredoxin-thioredoxin reductase system. Participates in various redox reactions through the reversible oxidation of its active center dithiol to a disulfide and catalyzes dithiol-disulfide exchange reactions (By similarity) (104 aa)
murI	Glutamate racemase; Provides the (R)-glutamate required for cell wall biosynthesis (267 aa)
SERP0734	dITP/XTP pyrophosphatase; Pyrophosphatase that catalyzes the hydrolysis of nucleoside triphosphates to their monophosphate derivatives, with a high preference for the non-canonical purine nucleotides XTP (xanthosine triphosphate), dITP (deoxyinosine triphosphate) and ITP. Seems to function as a house-cleaning enzyme that removes non-canonical purine nucleotides from the nucleotide pool, thus prev…
bshC	Putative cysteine ligase BshC; Involved in bacillithiol (BSH) biosynthesis. May catalyze the last step of the pathway, the addition of cysteine to glucosamine malate (GlcN-Mal) to generate BSH (537 aa)
ftsZ	Cell division protein FtsZ; Essential cell division protein that forms a contractile ring structure (Z ring) at the future cell division site. The regulation of the ring assembly controls the timing and the location of cell division. One of the functions of the FtsZ ring is to recruit other cell division proteins to the septum to produce a new cell wall between the dividing cells. Binds GTP and s…
SERP0763	Pseudouridine synthase; Responsible for synthesis of pseudouridine from uracil (305 aa)
carA	Carbamoyl-phosphate synthase small chain; Identified by match to protein family HMM PF00117; match to protein family HMM PF00988; match to protein family HMM TIGR01368; Belongs to the CarA family (366 aa)
carB	Carbamoyl-phosphate synthase large chain; Identified by similarity to EGAD-19162; match to protein family HMM PF00289; match to protein family HMM PF02142; match to protein family HMM PF02786; match to protein family HMM PF02787; match to protein family HMM TIGR01369 (1057 aa)
pyrF	Orotidine 5’-phosphate decarboxylase; Catalyzes the decarboxylation of orotidine 5’- monophosphate (OMP) to uridine 5’-monophosphate (UMP); Belongs to the OMP decarboxylase family. Type 1 subfamily (230 aa)
pyrE	Orotate phosphoribosyltransferase; Catalyzes the transfer of a ribosyl phosphate group from 5-phosphoribose 1-diphosphate to orotate, leading to the formation of orotidine monophosphate (OMP) (203 aa)
fbe	Fibronectin/fibrinogen binding protein; Identified by similarity to OMNI-SA1220; match to protein family HMM PF05670; match to protein family HMM PF05833 (565 aa)
gmk	Guanylate kinase; Essential for recycling GMP and indirectly, cGMP (207 aa)
rpoZ	DNA-directed RNA polymerase subunit omega; Promotes RNA polymerase assembly. Latches the N- and C- terminal regions of the beta’ subunit thereby facilitating its interaction with the beta and alpha subunits (70 aa)
sun	16S rRNA (cytosine(967)-C(5))-methyltransferase; Specifically methylates the cytosine at position 967 (m5C967) of 16S rRNA (435 aa)
rlmN	Probable dual-specificity RNA methyltransferase RlmN; Specifically methylates position 2 of adenine 2503 in 23S rRNA and position 2 of adenine 37 in tRNAs. Confers resistance to some classes of antibiotics; Belongs to the radical SAM superfamily. RlmN family (364 aa)
SERP0785	Protein phosphatase 2C domain protein; Identified by match to protein family HMM PF00481 (247 aa)
SERP0792	Uncharacterized protein SERP0792; Identified by match to protein family HMM PF02734 (552 aa)
plsX	Phosphate acyltransferase; Catalyzes the reversible formation of acyl-phosphate (acyl-PO(4)) from acyl-[acyl-carrier-protein] (acyl-ACP). This enzyme utilizes acyl-ACP as fatty acyl donor, but not acyl-CoA (325 aa)
fabD	Malonyl CoA-acyl carrier protein transacylase; Identified by match to protein family HMM PF00698; match to protein family HMM TIGR00128 (309 aa)
fabG	3-oxoacyl-[acyl-carrier-protein] reductase FabG; Catalyzes the NADPH-dependent reduction of beta- ketoacyl-ACP substrates to beta-hydroxyacyl-ACP products, the first reductive step in the elongation cycle of fatty acid biosynthesis; Belongs to the short-chain dehydrogenases/reductases (SDR) family (244 aa)
rnc	Ribonuclease 3; Digests double-stranded RNA. Involved in the processing of primary rRNA transcript to yield the immediate precursors to the large and small rRNAs (23S and 16S). Processes some mRNAs, and tRNAs when they are encoded in the rRNA operon. Processes pre- crRNA and tracrRNA of type II CRISPR loci if present in the organism (245 aa)
smc	Chromosome partition protein Smc; Required for chromosome condensation and partitioning; Belongs to the SMC family (1189 aa)
ftsY	Signal recognition particle receptor FtsY; Involved in targeting and insertion of nascent membrane proteins into the cytoplasmic membrane. Acts as a receptor for the complex formed by the signal recognition particle (SRP) and the ribosome-nascent chain (RNC) (408 aa)
rpsP	30S ribosomal protein S16; Identified by match to protein family HMM PF00886; match to protein family HMM TIGR00002; Belongs to the bacterial ribosomal protein bS16 family (91 aa)
rplS	50S ribosomal protein L19; This protein is located at the 30S-50S ribosomal subunit interface and may play a role in the structure and function of the aminoacyl-tRNA binding site (116 aa)
trmFO	Methylenetetrahydrofolate--tRNA-(uracil-5-)-methyltransferase TrmFO; Catalyzes the folate-dependent formation of 5-methyl- uridine at position 54 (M-5-U54) in all tRNAs; Belongs to the MnmG family. TrmFO subfamily (435 aa)
rpsB	30S ribosomal protein S2; Identified by match to protein family HMM PF00318; match to protein family HMM TIGR01011; Belongs to the universal ribosomal protein uS2 family (262 aa)
tsf	Elongation factor Ts; Associates with the EF-Tu.GDP complex and induces the exchange of GDP to GTP. It remains bound to the aminoacyl-tRNA.EF- Tu.GTP complex up to the GTP hydrolysis stage on the ribosome (292 aa)
frr	Ribosome-recycling factor; Responsible for the release of ribosomes from messenger RNA at the termination of protein biosynthesis. May increase the efficiency of translation by recycling ribosomes from one round of translation to another (184 aa)
SERP0829	Zinc metalloprotease; Identified by match to protein family HMM PF00595; match to protein family HMM PF02163; match to protein family HMM TIGR00054 (428 aa)
polC	DNA polymerase III PolC-type; Required for replicative DNA synthesis. This DNA polymerase also exhibits 3’ to 5’ exonuclease activity (1436 aa)
rpsO	30S ribosomal protein S15; One of the primary rRNA binding proteins, it binds directly to 16S rRNA where it helps nucleate assembly of the platform of the 30S subunit by binding and bridging several RNA helices of the 16S rRNA (89 aa)
pnp	Polyribonucleotide nucleotidyltransferase; Involved in mRNA degradation. Catalyzes the phosphorolysis of single-stranded polyribonucleotides processively in the 3’- to 5’-direction (701 aa)
ftsK	DNA translocase FtsK; Essential cell division protein that coordinates cell division and chromosome segregation. The N-terminus is involved in assembly of the cell-division machinery. The C-terminus functions as a DNA motor that moves dsDNA in an ATP-dependent manner towards the dif recombination site, which is located within the replication terminus region. Required for activation of the Xer rec…
SERP0844	annotation not available (237 aa)
SERP0845	Uncharacterized protein; Identified by similarity to OMNI-NTL01SA1161; match to protein family HMM PF05193 (423 aa)
SERP0846	Peptidase, M16 family; Identified by match to protein family HMM PF00675; match to protein family HMM PF05193 (429 aa)
SERP0847	Short chain dehydrogenase/reductase family protein; Identified by match to protein family HMM PF00106; match to protein family HMM PF00678 (234 aa)
cinA	Putative competence-damage inducible protein; Identified by similarity to EGAD-108567; match to protein family HMM PF00994; match to protein family HMM TIGR00200; Belongs to the CinA family (382 aa)
SERP0855	Uncharacterized protein; Identified by similarity to OMNI-SA1307; match to protein family HMM PF00149; match to protein family HMM PF02640; match to protein family HMM TIGR00282 (264 aa)
SERP0857	Pyruvate ferredoxin oxidoreductase, beta subunit; Identified by similarity to EGAD-20923; match to protein family HMM PF02775 (288 aa)
SERP0859	Uncharacterized protein; Identified by similarity to OMNI-SA1310 (96 aa)
miaB	tRNA-2-methylthio-N(6)-dimethylallyladenosine synthase; Catalyzes the methylthiolation of N6- (dimethylallyl)adenosine (i(6)A), leading to the formation of 2- methylthio-N6-(dimethylallyl)adenosine (ms(2)i(6)A) at position 37 in tRNAs that read codons beginning with uridine (514 aa)
hexA	DNA mismatch repair protein MutS; This protein is involved in the repair of mismatches in DNA. It is possible that it carries out the mismatch recognition step. This protein has a weak ATPase activity (873 aa)
glpD	Aerobic glycerol-3-phosphate dehydrogenase; Identified by similarity to EGAD-18115; match to protein family HMM PF01224; match to protein family HMM PF01266; Belongs to the FAD-dependent glycerol-3-phosphate dehydrogenase family (557 aa)
SERP0874	Uncharacterized protein; Identified by similarity to OMNI-SA1327 (412 aa)
cls-1	Cardiolipin synthase 1; Catalyzes the reversible phosphatidyl group transfer from one phosphatidylglycerol molecule to another to form cardiolipin (CL) (diphosphatidylglycerol) and glycerol (490 aa)
SERP0888	Sensor histidine kinase, putative; Identified by match to protein family HMM PF02518 (364 aa)
guaC	GMP reductase; Catalyzes the irreversible NADPH-dependent deamination of GMP to IMP. It functions in the conversion of nucleobase, nucleoside and nucleotide derivatives of G to A nucleotides, and in maintaining the intracellular balance of A and G nucleotides (325 aa)
lexA	LexA repressor; Represses a number of genes involved in the response to DNA damage (SOS response), including recA and lexA. In the presence of single-stranded DNA, RecA interacts with LexA causing an autocatalytic cleavage which disrupts the DNA-binding part of LexA, leading to derepression of the SOS regulon and eventually DNA repair (206 aa)
tkt	Transketolase; Catalyzes the transfer of a two-carbon ketol group from a ketose donor to an aldose acceptor, via a covalent intermediate with the cofactor thiamine pyrophosphate (662 aa)
parE	DNA topoisomerase 4 subunit B; Topoisomerase IV is essential for chromosome segregation. It relaxes supercoiled DNA. Performs the decatenation events required during the replication of a circular DNA molecule; Belongs to the type II topoisomerase family. ParE type 2 subfamily (666 aa)
parC	DNA topoisomerase 4 subunit A; Topoisomerase IV is essential for chromosome segregation. It relaxes supercoiled DNA. Performs the decatenation events required during the replication of a circular DNA molecule; Belongs to the type II topoisomerase GyrA/ParC subunit family. ParC type 2 subfamily (800 aa)
dmpI	Probable tautomerase SERP0934; Identified by similarity to SP-Q01468; match to protein family HMM PF01361; match to protein family HMM TIGR00013; Belongs to the 4-oxalocrotonate tautomerase family (61 aa)
SERP0944	Identified by match to protein family HMM PF01965 (219 aa)
femA	Aminoacyltransferase FemA; Catalyzes the incorporation of amino acid(s) into the interchain peptide bridge of peptidoglycan, using aminoacyl-tRNA as amino acid donor (417 aa)
SERP0955	Oligoendopeptidase F, putative; Identified by similarity to EGAD-13184; match to protein family HMM PF01432 (603 aa)
SERP0962	ABC transporter, ATP-binding protein; Identified by match to protein family HMM PF00005 (535 aa)
asd	Aspartate-semialdehyde dehydrogenase; Catalyzes the NADPH-dependent formation of L-aspartate- semialdehyde (L-ASA) by the reductive dephosphorylation of L- aspartyl-4-phosphate; Belongs to the aspartate-semialdehyde dehydrogenase family (329 aa)
dapD	2,3,4,5-tetrahydropyridine-2,6-dicarboxylate N-acetyltransferase; Catalyzes the transfer of an acetyl group from acetyl- CoA to tetrahydrodipicolinate (240 aa)
cspA	Cold shock protein CspA; Involved in cold stress response (77 aa)
SERP0979	annotation not available (263 aa)
SERP0994	Acetyltransferase, GNAT family; Identified by match to protein family HMM PF00583 (167 aa)
SERP1006	UPF0403 protein SERP1006; Identified by similarity to OMNI-SA1464; Belongs to the UPF0403 family (145 aa)
ebh	Extracellular matrix-binding protein ebh; Identified by similarity to OMNI-SA1472; match to protein family HMM PF01468; match to protein family HMM PF02370; match to protein family HMM PF02524; match to protein family HMM PF04508; match to protein family HMM PF04650; match to protein family HMM TIGR01168 (10203 aa)
SERP1014	Uncharacterized protein; Identified by similarity to OMNI-NTL01XF01748 (212 aa)
SERP1015	Uncharacterized protein; Identified by similarity to OMNI-NTL01SA1326; match to protein family HMM PF01170; Belongs to the methyltransferase superfamily (378 aa)
pbp2	Penicillin-binding protein 2; Identified by match to protein family HMM PF00905; match to protein family HMM PF00912 (743 aa)
asnS	Asparagine--tRNA ligase; Identified by match to protein family HMM PF00152; match to protein family HMM PF01336; match to protein family HMM TIGR00457 (430 aa)
SERP1033	Uncharacterized protein; Identified by similarity to OMNI-NTL01SA1345 (414 aa)
ndk	Nucleoside diphosphate kinase; Major role in the synthesis of nucleoside triphosphates other than ATP. The ATP gamma phosphate is transferred to the NDP beta phosphate via a ping-pong mechanism, using a phosphorylated active-site intermediate (149 aa)
SERP1038	Polyprenyl synthetase; Identified by match to protein family HMM PF00348; Belongs to the FPP/GGPP synthase family (319 aa)
menG	Demethylmenaquinone methyltransferase; Methyltransferase required for the conversion of demethylmenaquinol (DMKH2) to menaquinol (MKH2) (241 aa)
hup	DNA-binding protein HU; Histone-like DNA-binding protein which is capable of wrapping DNA to stabilize it, and thus to prevent its denaturation under extreme environmental conditions (90 aa)
der	GTPase Der; GTPase that plays an essential role in the late steps of ribosome biogenesis (436 aa)
cmk	Cytidylate kinase; Identified by match to protein family HMM PF02224; match to protein family HMM TIGR00017; Belongs to the cytidylate kinase family. Type 1 subfamily (215 aa)
ansA	L-asparaginase; Identified by similarity to EGAD-8552; match to protein family HMM PF00710 (322 aa)
SERP1047	Pyridine nucleotide-disulfide oxidoreductase family protein; Identified by match to protein family HMM PF00070 (328 aa)
srrB	Sensor histidine kinase SrrB; Identified by similarity to GP-7839534; match to protein family HMM PF00512; match to protein family HMM PF00672; match to protein family HMM PF02518 (589 aa)
SERP1062	Identified by match to protein family HMM PF00293; Belongs to the Nudix hydrolase family (180 aa)
SERP1063	Oxidoreductase, aldo/keto reductase family; Identified by match to protein family HMM PF00248 (302 aa)
rnz	Ribonuclease Z; Zinc phosphodiesterase, which displays some tRNA 3’- processing endonuclease activity. Probably involved in tRNA maturation, by removing a 3’-trailer from precursor tRNA; Belongs to the RNase Z family (306 aa)
SERP1069	Transcriptional regulator, AraC family; Identified by match to protein family HMM PF00165 (293 aa)
SERP1075	UPF0403 protein SERP1075; Identified by similarity to OMNI-SA1558; Belongs to the UPF0403 family (145 aa)
SERP1076	Dihydrolipoamide acetyltransferase component of pyruvate dehydrogenase complex; Identified by similarity to EGAD-13011; match to protein family HMM PF00198; match to protein family HMM PF00364; match to protein family HMM PF02817 (439 aa)
SERP1077	2-oxoisovalerate dehydrogenase, E1 component, beta subunit; Identified by similarity to EGAD-21712; match to protein family HMM PF02779; match to protein family HMM PF02780 (327 aa)
SERP1078	2-oxoisovalerate dehydrogenase, E1 component, alpha subunit; Identified by similarity to EGAD-21637; match to protein family HMM PF00676 (332 aa)
lpdA	Dihydrolipoyl dehydrogenase; Identified by match to protein family HMM PF00070; match to protein family HMM PF02852; match to protein family HMM TIGR01350 (473 aa)
ispA	Geranyltranstransferase; Identified by similarity to SP-Q08291; match to protein family HMM PF00348; Belongs to the FPP/GGPP synthase family (293 aa)
xseB	Exodeoxyribonuclease 7 small subunit; Bidirectionally degrades single-stranded DNA into large acid-insoluble oligonucleotides, which are then degraded further into small acid-soluble oligonucleotides; Belongs to the XseB family (76 aa)
xseA	Exodeoxyribonuclease 7 large subunit; Bidirectionally degrades single-stranded DNA into large acid-insoluble oligonucleotides, which are then degraded further into small acid-soluble oligonucleotides; Belongs to the XseA family (445 aa)
nusB	Transcription antitermination protein NusB; Involved in transcription antitermination. Required for transcription of ribosomal RNA (rRNA) genes. Binds specifically to the boxA antiterminator sequence of the ribosomal RNA (rrn) operons (129 aa)
accC	Acetyl-CoA carboxylase, biotin carboxylase; Identified by similarity to SP-P49787; match to protein family HMM PF00289; match to protein family HMM PF02785; match to protein family HMM PF02786; match to protein family HMM TIGR00514 (452 aa)
lipM	Octanoyltransferase LipM; Catalyzes the transfer of endogenously produced octanoic acid from octanoyl-acyl-carrier-protein onto the lipoyl domain of GcvH, an intermediate carrier during protein lipoylation (276 aa)
SERP1110	Identified by match to protein family HMM PF00753 (207 aa)
glk	Glucokinase; Identified by similarity to EGAD-33102; match to protein family HMM PF00480; match to protein family HMM TIGR00744 (328 aa)
SERP1125	GTP cyclohydrolase 1 type 2 homolog; Identified by similarity to OMNI-SA1616; match to protein family HMM PF01784; match to protein family HMM TIGR00486 (366 aa)
SERP1126	Uncharacterized protein; Identified by similarity to OMNI-SA1617; match to protein family HMM PF04816 (229 aa)
dnaG	DNA primase; RNA polymerase that catalyzes the synthesis of short RNA molecules used as primers for DNA polymerase during DNA replication (598 aa)
SERP1129	Putative pyruvate, phosphate dikinase regulatory protein 1; Bifunctional serine/threonine kinase and phosphorylase involved in the regulation of the pyruvate, phosphate dikinase (PPDK) by catalyzing its phosphorylation/dephosphorylation (272 aa)
glyS	Glycine--tRNA ligase; Catalyzes the attachment of glycine to tRNA(Gly); Belongs to the class-II aminoacyl-tRNA synthetase family (463 aa)
SERP1140	UPF0365 protein SERP1140; Identified by similarity to OMNI-SA1630 (329 aa)
rpsU	30S ribosomal protein S21; Identified by match to protein family HMM PF01165; match to protein family HMM TIGR00030; Belongs to the bacterial ribosomal protein bS21 family (58 aa)
SERP1144	Uncharacterized protein; Identified by similarity to OMNI-SA1633; match to protein family HMM PF00919; match to protein family HMM PF01938; match to protein family HMM PF04055; match to protein family HMM TIGR00089; match to protein family HMM TIGR01579 (448 aa)
prmA	Ribosomal protein L11 methyltransferase; Methylates ribosomal protein L11 (312 aa)
dnaJ	Chaperone protein DnaJ; Participates actively in the response to hyperosmotic and heat shock by preventing the aggregation of stress-denatured proteins and by disaggregating proteins, also in an autonomous, DnaK-independent fashion. Unfolded proteins bind initially to DnaJ; upon interaction with the DnaJ-bound protein, DnaK hydrolyzes its bound ATP, resulting in the formation of a stable complex.…
dnaK	Chaperone protein DnaK; Acts as a chaperone (609 aa)
grpE	Protein GrpE; Participates actively in the response to hyperosmotic and heat shock by preventing the aggregation of stress-denatured proteins, in association with DnaK and GrpE. It is the nucleotide exchange factor for DnaK and may function as a thermosensor. Unfolded proteins bind initially to DnaJ; upon interaction with the DnaJ-bound protein, DnaK hydrolyzes its bound ATP, resulting in the for…
lepA	Elongation factor 4; Required for accurate and efficient protein synthesis under certain stress conditions. May act as a fidelity factor of the translation reaction, by catalyzing a one-codon backward translocation of tRNAs on improperly translocated ribosomes. Back- translocation proceeds from a post-translocation (POST) complex to a pre-translocation (PRE) complex, thus giving elongation factor…
rpsT	30S ribosomal protein S20; Binds directly to 16S ribosomal RNA (83 aa)
SERP1162	Identified by match to protein family HMM PF01985; match to protein family HMM TIGR00253 (97 aa)
SERP1164	GTP-binding protein, putative; Identified by match to protein family HMM PF01926 (366 aa)
mtn	5’-methylthioadenosine/S-adenosylhomocysteine nucleosidase; Catalyzes the irreversible cleavage of the glycosidic bond in both 5’-methylthioadenosine (MTA) and S- adenosylhomocysteine (SAH/AdoHcy) to adenine and the corresponding thioribose, 5’-methylthioribose and S-ribosylhomocysteine, respectively; Belongs to the PNP/UDP phosphorylase family. MtnN subfamily (228 aa)
SERP1171	Urea amidolyase-related protein; Identified by match to protein family HMM PF02626; match to protein family HMM TIGR00724 (334 aa)
SERP1176	Peptidase, U32 family; Identified by match to protein family HMM PF01136 (422 aa)
SERP1177	Peptidase, U32 family; Identified by match to protein family HMM PF01136 (307 aa)
SERP1178	Identified by match to protein family HMM PF01596 (211 aa)
alaS	Alanine--tRNA ligase; Catalyzes the attachment of alanine to tRNA(Ala) in a two-step reaction- alanine is first activated by ATP to form Ala- AMP and then transferred to the acceptor end of tRNA(Ala). Also edits incorrectly charged Ser-tRNA(Ala) and Gly-tRNA(Ala) via its editing domain (876 aa)
trmU	tRNA-specific 2-thiouridylase MnmA; Catalyzes the 2-thiolation of uridine at the wobble position (U34) of tRNA, leading to the formation of s(2)U34 (372 aa)
SERP1186	Aminotransferase, class V; Identified by match to protein family HMM PF00266 (380 aa)
SERP1190	ATPase, AAA family; Identified by match to protein family HMM PF00004 (423 aa)
SERP1191	Identified by match to protein family HMM PF00899 (258 aa)
aspS	Aspartate--tRNA ligase; Catalyzes the attachment of L-aspartate to tRNA(Asp) in a two-step reaction- L-aspartate is first activated by ATP to form Asp-AMP and then transferred to the acceptor end of tRNA(Asp); Belongs to the class-II aminoacyl-tRNA synthetase family. Type 1 subfamily (588 aa)
hisS	Histidine--tRNA ligase; Identified by match to protein family HMM PF00587; match to protein family HMM PF03129; match to protein family HMM TIGR00442 (424 aa)
apt	Adenine phosphoribosyltransferase; Catalyzes a salvage reaction resulting in the formation of AMP, that is energically less costly than de novo synthesis (172 aa)
secD	Multifunctional fusion protein; Part of the Sec protein translocase complex. Interacts with the SecYEG preprotein conducting channel. SecDF uses the proton motive force (PMF) to complete protein translocation after the ATP-dependent function of SecA; Belongs to the SecD/SecF family. SecD subfamily (763 aa)
queA	S-adenosylmethionine-tRNA ribosyltransferase-isomerase; Transfers and isomerizes the ribose moiety from AdoMet to the 7-aminomethyl group of 7-deazaguanine (preQ1-tRNA) to give epoxyqueuosine (oQ-tRNA) (341 aa)
ruvB	Holliday junction ATP-dependent DNA helicase RuvB; The RuvA-RuvB complex in the presence of ATP renatures cruciform structure in supercoiled DNA with palindromic sequence, indicating that it may promote strand exchange reactions in homologous recombination. RuvAB is a helicase that mediates the Holliday junction migration by localized denaturation and reannealing (334 aa)
ruvA	Holliday junction ATP-dependent DNA helicase RuvA; The RuvA-RuvB complex in the presence of ATP renatures cruciform structure in supercoiled DNA with palindromic sequence, indicating that it may promote strand exchange reactions in homologous recombination. RuvAB is a helicase that mediates the Holliday junction migration by localized denaturation and reannealing. RuvA stimulates, in the presence…
rpmA	50S ribosomal protein L27; Identified by match to protein family HMM PF01016; match to protein family HMM TIGR00062; Belongs to the bacterial ribosomal protein bL27 family (94 aa)
rplU	50S ribosomal protein L21; This protein binds to 23S rRNA in the presence of protein L20 (102 aa)
folC	Folylpolyglutamate synthase/dihydrofolate synthase; Identified by similarity to EGAD-12279; similarity to EGAD-42028; match to protein family HMM PF01225; match to protein family HMM PF02875; match to protein family HMM TIGR01499; Belongs to the folylpolyglutamate synthase family (421 aa)
valS	Valine--tRNA ligase; Catalyzes the attachment of valine to tRNA(Val). As ValRS can inadvertently accommodate and process structurally similar amino acids such as threonine, to avoid such errors, it has a "posttransfer" editing activity that hydrolyzes mischarged Thr-tRNA(Val) in a tRNA-dependent manner; Belongs to the class-I aminoacyl-tRNA synthetase family. ValS type 1 subfamily (876 aa)
hemC	Porphobilinogen deaminase; Tetrapolymerization of the monopyrrole PBG into the hydroxymethylbilane pre-uroporphyrinogen in several discrete steps; Belongs to the HMBS family (308 aa)
clpX	ATP-dependent Clp protease ATP-binding subunit ClpX; ATP-dependent specificity component of the Clp protease. It directs the protease to specific substrates. Can perform chaperone functions in the absence of ClpP (420 aa)
tig	Trigger factor; Involved in protein export. Acts as a chaperone by maintaining the newly synthesized protein in an open conformation. Functions as a peptidyl-prolyl cis-trans isomerase; Belongs to the FKBP-type PPIase family. Tig subfamily (433 aa)
rplT	50S ribosomal protein L20; Binds directly to 23S ribosomal RNA and is necessary for the in vitro assembly process of the 50S ribosomal subunit. It is not involved in the protein synthesizing functions of that subunit (118 aa)
infC	Translation initiation factor IF-3; IF-3 binds to the 30S ribosomal subunit and shifts the equilibrum between 70S ribosomes and their 50S and 30S subunits in favor of the free subunits, thus enhancing the availability of 30S subunits on which protein synthesis initiation begins (175 aa)
thrS	Threonine--tRNA ligase; Catalyzes the attachment of threonine to tRNA(Thr) in a two-step reaction- L-threonine is first activated by ATP to form Thr-AMP and then transferred to the acceptor end of tRNA(Thr). Also edits incorrectly charged L-seryl-tRNA(Thr) (645 aa)
coaE	Dephospho-CoA kinase; Catalyzes the phosphorylation of the 3’-hydroxyl group of dephosphocoenzyme A to form coenzyme A; Belongs to the CoaE family (203 aa)
phoP	Alkaline phosphatase synthesis transcriptional regulatory protein PhoP; Identified by similarity to EGAD-18490; match to protein family HMM PF00072; match to protein family HMM PF00486 (236 aa)
pyk	Pyruvate kinase; Identified by similarity to EGAD-37614; match to protein family HMM PF00224; match to protein family HMM PF00391; match to protein family HMM PF02887; match to protein family HMM TIGR01064; Belongs to the pyruvate kinase family (585 aa)
pfkA	ATP-dependent 6-phosphofructokinase; Catalyzes the phosphorylation of D-fructose 6-phosphate to fructose 1,6-bisphosphate by ATP, the first committing step of glycolysis (322 aa)
accA	Acetyl-coenzyme A carboxylase carboxyl transferase subunit alpha; Component of the acetyl coenzyme A carboxylase (ACC) complex. First, biotin carboxylase catalyzes the carboxylation of biotin on its carrier protein (BCCP) and then the CO(2) group is transferred by the carboxyltransferase to acetyl-CoA to form malonyl-CoA (314 aa)
accD	Acetyl-coenzyme A carboxylase carboxyl transferase subunit beta; Component of the acetyl coenzyme A carboxylase (ACC) complex. Biotin carboxylase (BC) catalyzes the carboxylation of biotin on its carrier protein (BCCP) and then the CO(2) group is transferred by the transcarboxylase to acetyl-CoA to form malonyl- CoA; Belongs to the AccD/PCCB family (285 aa)
SERP1265	NADP-dependent malic enzyme, putative; Identified by match to protein family HMM PF00390; match to protein family HMM PF03949 (409 aa)
SERP1270	UPF0173 metal-dependent hydrolase SERP1270; Identified by similarity to OMNI-NTL01SA1585; match to protein family HMM PF00753; Belongs to the UPF0173 family (229 aa)
ackA	Acetate kinase; Catalyzes the formation of acetyl phosphate from acetate and ATP. Can also catalyze the reverse reaction; Belongs to the acetokinase family (417 aa)
thiI	Probable tRNA sulfurtransferase; Catalyzes the ATP-dependent transfer of a sulfur to tRNA to produce 4-thiouridine in position 8 of tRNAs, which functions as a near-UV photosensor. Also catalyzes the transfer of sulfur to the sulfur carrier protein ThiS, forming ThiS-thiocarboxylate. This is a step in the synthesis of thiazole, in the thiamine biosynthesis pathway. The sulfur is donated as persul…
ezrA	Septation ring formation regulator EzrA; Negative regulator of FtsZ ring formation; modulates the frequency and position of FtsZ ring formation. Inhibits FtsZ ring formation at polar sites. Interacts either with FtsZ or with one of its binding partners to promote depolymerization (564 aa)
rpsD	30S ribosomal protein S4; One of the primary rRNA binding proteins, it binds directly to 16S rRNA where it nucleates assembly of the body of the 30S subunit (200 aa)
SERP1289	Hydrolase, haloacid dehalogenase-like family; Identified by match to protein family HMM PF00702 (374 aa)
SERP1291	1-acyl-sn-glycerol-3-phosphate acyltransferase, putative; Identified by match to protein family HMM PF01553; match to protein family HMM TIGR00530 (207 aa)
SERP1292	Serine protease HtrA, putative; Identified by similarity to OMNI-NTL01LL2179; match to protein family HMM PF00089; match to protein family HMM PF00595 (412 aa)
tyrS	Tyrosine--tRNA ligase; Catalyzes the attachment of tyrosine to tRNA(Tyr) in a two-step reaction- tyrosine is first activated by ATP to form Tyr- AMP and then transferred to the acceptor end of tRNA(Tyr); Belongs to the class-I aminoacyl-tRNA synthetase family. TyrS type 1 subfamily (421 aa)
SERP1297	Chorismate mutase/phospho-2-dehydro-3-deoxyheptonate aldolase; Identified by similarity to EGAD-21270; match to protein family HMM PF00793; match to protein family HMM PF01817; match to protein family HMM TIGR01361; match to protein family HMM TIGR01801 (363 aa)
SERP1298	Uncharacterized protein; Identified by similarity to OMNI-SA1788 (407 aa)
murC	UDP-N-acetylmuramate--L-alanine ligase; Cell wall formation; Belongs to the MurCDEF family (437 aa)
SERP1302	Phenylalanine--tRNA ligase beta subunit; Identified by similarity to OMNI-SA1792; match to protein family HMM PF01588; Belongs to the phenylalanyl-tRNA synthetase beta subunit family. Type 1 subfamily (198 aa)
trmB	tRNA (guanine-N(7)-)-methyltransferase; Catalyzes the formation of N(7)-methylguanine at position 46 (m7G46) in tRNA (215 aa)
SERP1315	Uncharacterized protein; Identified by similarity to OMNI-SA1805; match to protein family HMM PF03486; match to protein family HMM TIGR00275 (420 aa)
SERP1316	Cell wall surface anchor family protein; Identified by match to protein family HMM PF00746; match to protein family HMM PF04650; match to protein family HMM TIGR01167; match to protein family HMM TIGR01168 (3692 aa)
leuS	Leucine--tRNA ligase; Identified by match to protein family HMM PF00133; match to protein family HMM TIGR00396; Belongs to the class-I aminoacyl-tRNA synthetase family (804 aa)
ribH	6,7-dimethyl-8-ribityllumazine synthase; Catalyzes the formation of 6,7-dimethyl-8- ribityllumazine by condensation of 5-amino-6-(D- ribitylamino)uracil with 3,4-dihydroxy-2-butanone 4-phosphate. This is the penultimate step in the biosynthesis of riboflavin; Belongs to the DMRL synthase family (153 aa)
SERP1329	Uncharacterized protein; Identified by similarity to OMNI-SA1821 (494 aa)
SERP1330	N-acetylmuramoyl-L-alanine amidase, family 4; Identified by match to protein family HMM PF01832 (283 aa)
metK	S-adenosylmethionine synthase; Catalyzes the formation of S-adenosylmethionine (AdoMet) from methionine and ATP. The overall synthetic reaction is composed of two sequential steps, AdoMet formation and the subsequent tripolyphosphate hydrolysis which occurs prior to release of AdoMet from the enzyme (399 aa)
hemG	Protoporphyrinogen oxidase; Catalyzes the 6-electron oxidation of protoporphyrinogen-IX to form protoporphyrin-IX (482 aa)
hemH	Ferrochelatase; Catalyzes the ferrous insertion into protoporphyrin IX; Belongs to the ferrochelatase family (307 aa)
hemE	Uroporphyrinogen decarboxylase; Catalyzes the decarboxylation of four acetate groups of uroporphyrinogen-III to yield coproporphyrinogen-III (344 aa)
SERP1374	Uncharacterized protein; Identified by similarity to OMNI-SA1895 (123 aa)
SERP1376	Foldase protein PrsA; Plays a major role in protein secretion by helping the post-translocational extracellular folding of several secreted proteins (325 aa)
SERP1380	DNA repair exonuclease family protein; Identified by match to protein family HMM PF00149; match to protein family HMM PF02549 (398 aa)
SERP1381	UPF0342 protein SERP1381; Identified by similarity to OMNI-SA1902; Belongs to the UPF0342 family (114 aa)
SERP1383	annotation not available (154 aa)
SERP1384	DNA-binding response regulator, LuxR family; Identified by match to protein family HMM PF00072; match to protein family HMM PF00196 (207 aa)
SERP1386	Ribosomal large subunit pseudouridine synthase, RluD subfamily; Identified by match to protein family HMM PF00849 (274 aa)
SERP1390	Identified by match to protein family HMM PF01182 (199 aa)
SERP1391	Putative tRNA (cytidine(34)-2’-O)-methyltransferase; Could methylate the ribose at the nucleotide 34 wobble position in tRNA; Belongs to the class IV-like SAM-binding methyltransferase superfamily. RNA methyltransferase TrmH family. TrmL subfamily (156 aa)
hemL-2	Glutamate-1-semialdehyde 2,1-aminomutase 2; Identified by similarity to SP-P71084; match to protein family HMM PF00202; match to protein family HMM TIGR00713 (429 aa)
SERP1410	Uncharacterized protein; Identified by similarity to OMNI-NTL01SA1749 (96 aa)
SERP1413	Uncharacterized protein SERP1413; Identified by match to protein family HMM PF01965; match to protein family HMM TIGR01382; Belongs to the peptidase C56 family (172 aa)
SERP1414	Uncharacterized protein; Identified by similarity to OMNI-SA1934 (53 aa)
SERP1416	Cytosolic long-chain acyl-CoA thioester hydrolase family protein; Identified by match to protein family HMM PF03061 (176 aa)
SERP1417	Identified by match to protein family HMM PF02073 (413 aa)
SERP1418	UPF0435 protein SERP1418; Identified by similarity to GP-14247652; Belongs to the UPF0435 family (71 aa)
SERP1420	Uncharacterized protein; Identified by similarity to OMNI-SA1940 (94 aa)
SERP1421	Ribonuclease BN, putative; Identified by match to protein family HMM PF03631; match to protein family HMM TIGR00765; Belongs to the UPF0761 family (392 aa)
map	Methionine aminopeptidase; Removes the N-terminal methionine from nascent proteins. The N-terminal methionine is often cleaved when the second residue in the primary sequence is small and uncharged (Met-Ala-, Cys, Gly, Pro, Ser, Thr, or Val). Requires deformylation of the N(alpha)-formylated initiator methionine before it can be hydrolyzed; Belongs to the peptidase M24A family. Methionine aminope…
SERP1429	annotation not available (241 aa)
SERP1430	annotation not available (437 aa)
dagK	Diacylglycerol kinase; Catalyzes the phosphorylation of diacylglycerol (DAG) into phosphatidic acid. Is a key enzyme involved in the production of lipoteichoic acid by reintroducing DAG formed from the breakdown of membrane phospholipids into the phosphatidylglycerol biosynthetic pathway (By similarity); Belongs to the diacylglycerol/lipid kinase family (316 aa)
gatB	Aspartyl/glutamyl-tRNA(Asn/Gln) amidotransferase subunit B; Allows the formation of correctly charged Asn-tRNA(Asn) or Gln-tRNA(Gln) through the transamidation of misacylated Asp- tRNA(Asn) or Glu-tRNA(Gln) in organisms which lack either or both of asparaginyl-tRNA or glutaminyl-tRNA synthetases. The reaction takes place in the presence of glutamine and ATP through an activated phospho-Asp-tRNA(A…
gatA	Glutamyl-tRNA(Gln) amidotransferase subunit A; Allows the formation of correctly charged Gln-tRNA(Gln) through the transamidation of misacylated Glu-tRNA(Gln) in organisms which lack glutaminyl-tRNA synthetase. The reaction takes place in the presence of glutamine and ATP through an activated gamma-phospho-Glu-tRNA(Gln) (485 aa)
gatC	Aspartyl/glutamyl-tRNA(Asn/Gln) amidotransferase subunit C; Allows the formation of correctly charged Asn-tRNA(Asn) or Gln-tRNA(Gln) through the transamidation of misacylated Asp- tRNA(Asn) or Glu-tRNA(Gln) in organisms which lack either or both of asparaginyl-tRNA or glutaminyl-tRNA synthetases. The reaction takes place in the presence of glutamine and ATP through an activated phospho-Asp-tRNA(A…
ligA	DNA ligase; DNA ligase that catalyzes the formation of phosphodiester linkages between 5’-phosphoryl and 3’-hydroxyl groups in double-stranded DNA using NAD as a coenzyme and as the energy source for the reaction. It is essential for DNA replication and repair of damaged DNA (665 aa)
pcrA	ATP-dependent DNA helicase PcrA; Essential helicase (729 aa)
purB	Adenylosuccinate lyase; Identified by similarity to EGAD-15453; match to protein family HMM PF00206; match to protein family HMM TIGR00928 (431 aa)
nadE	NH(3)-dependent NAD(+) synthetase; Catalyzes the ATP-dependent amidation of deamido-NAD to form NAD. Uses ammonia as a nitrogen source (275 aa)
groEL	60 kDa chaperonin; Prevents misfolding and promotes the refolding and proper assembly of unfolded polypeptides generated under stress conditions (539 aa)
groES	10 kDa chaperonin; Binds to Cpn60 in the presence of Mg-ATP and suppresses the ATPase activity of the latter (94 aa)
agrC	Accessory gene regulator protein C; Identified by similarity to GP-2258296; match to protein family HMM PF02518 (429 aa)
SERP1494	Fructokinase, putative; Identified by match to protein family HMM PF00294 (319 aa)
cscA	Invertase; Identified by similarity to EGAD-20672; match to protein family HMM PF00251; match to protein family HMM TIGR01322 (490 aa)
SERP1658	ABC transporter, ATP-binding protein; Identified by match to protein family HMM PF00005 (644 aa)
SERP1663	Identified by match to protein family HMM PF00814 (220 aa)
SERP1676	S1 RNA binding domain protein; Identified by similarity to EGAD-101821; match to protein family HMM PF00575 (716 aa)
rpoF	RNA polymerase sigma factor; Sigma factors are initiation factors that promote the attachment of RNA polymerase to specific initiation sites and are then released (256 aa)
rsbV	Anti-sigma-B factor antagonist; Positive regulator of sigma-B activity. Non- phosphorylated RsbV binds to RsbW, preventing its association with sigma-B. When phosphorylated, releases RsbW, which is then free to complex with and inactivate sigma-B (By similarity) (108 aa)
cshA	DEAD-box ATP-dependent RNA helicase CshA; DEAD-box RNA helicase possibly involved in RNA degradation. Unwinds dsRNA in both 5’- and 3’-directions, has RNA- dependent ATPase activity; Belongs to the DEAD box helicase family. CshA subfamily (509 aa)
murF	UDP-N-acetylmuramoyl-tripeptide--D-alanyl-D-alanine ligase; Involved in cell wall formation. Catalyzes the final step in the synthesis of UDP-N-acetylmuramoyl-pentapeptide, the precursor of murein; Belongs to the MurCDEF family. MurF subfamily (451 aa)
ddl	D-alanine--D-alanine ligase; Cell wall formation (357 aa)
SERP1693	Uncharacterized protein; Identified by similarity to OMNI-SA2077 (69 aa)
murAA	UDP-N-acetylglucosamine 1-carboxyvinyltransferase 1; Cell wall formation. Adds enolpyruvyl to UDP-N- acetylglucosamine; Belongs to the EPSP synthase family. MurA subfamily (421 aa)
atpC	ATP synthase epsilon chain; Produces ATP from ADP in the presence of a proton gradient across the membrane (134 aa)
atpD	ATP synthase subunit beta; Produces ATP from ADP in the presence of a proton gradient across the membrane. The catalytic sites are hosted primarily by the beta subunits; Belongs to the ATPase alpha/beta chains family (470 aa)
atpG	ATP synthase gamma chain; Produces ATP from ADP in the presence of a proton gradient across the membrane. The gamma chain is believed to be important in regulating ATPase activity and the flow of protons through the CF(0) complex (288 aa)
atpA	ATP synthase subunit alpha; Produces ATP from ADP in the presence of a proton gradient across the membrane. The alpha chain is a regulatory subunit; Belongs to the ATPase alpha/beta chains family (503 aa)
atpF	ATP synthase subunit b; F(1)F(0) ATP synthase produces ATP from ADP in the presence of a proton or sodium gradient. F-type ATPases consist of two structural domains, F(1) containing the extramembraneous catalytic core and F(0) containing the membrane proton channel, linked together by a central stalk and a peripheral stalk. During catalysis, ATP synthesis in the catalytic domain of F(1) is couple…
SERP1717	UDP-N-acetylglucosamine 2-epimerase; Identified by match to protein family HMM PF02350; match to protein family HMM TIGR00236; Belongs to the UDP-N-acetylglucosamine 2-epimerase family (381 aa)
prfA	Peptide chain release factor 1; Peptide chain release factor 1 directs the termination of translation in response to the peptide chain termination codons UAG and UAA (358 aa)
rpmE	50S ribosomal protein L31 type B; Identified by match to protein family HMM PF01197; match to protein family HMM TIGR00105 (85 aa)
rho	Transcription termination factor Rho; Facilitates transcription termination by a mechanism that involves Rho binding to the nascent RNA, activation of Rho’s RNA-dependent ATPase activity, and release of the mRNA from the DNA template (438 aa)
SERP1729	Putative aldehyde dehydrogenase SERP1729; Identified by match to protein family HMM PF00171 (475 aa)
murAB	UDP-N-acetylglucosamine 1-carboxyvinyltransferase 2; Cell wall formation. Adds enolpyruvyl to UDP-N- acetylglucosamine; Belongs to the EPSP synthase family. MurA subfamily (419 aa)
fbaA	Fructose-bisphosphate aldolase; Catalyzes the aldol condensation of dihydroxyacetone phosphate (DHAP or glycerone-phosphate) with glyceraldehyde 3- phosphate (G3P) to form fructose 1,6-bisphosphate (FBP) in gluconeogenesis and the reverse reaction in glycolysis; Belongs to the class II fructose-bisphosphate aldolase family (286 aa)
SERP1733	Uncharacterized protein; Identified by similarity to OMNI-NTL01SA2005 (173 aa)
pyrG	CTP synthase; Catalyzes the ATP-dependent amination of UTP to CTP with either L-glutamine or ammonia as the source of nitrogen. Regulates intracellular CTP levels through interactions with the four ribonucleotide triphosphates (535 aa)
rpoE	Probable DNA-directed RNA polymerase subunit delta; Participates in both the initiation and recycling phases of transcription. In the presence of the delta subunit, RNAP displays an increased specificity of transcription, a decreased affinity for nucleic acids, and an increased efficiency of RNA synthesis because of enhanced recycling (178 aa)
SERP1736	Acetyltransferase, GNAT family; Identified by match to protein family HMM PF00583 (286 aa)
SERP1738	Uncharacterized protein; Identified by similarity to OMNI-SA2123 (221 aa)
SERP1740	Identified by match to protein family HMM PF01546; match to protein family HMM TIGR01891 (394 aa)
luxS	S-ribosylhomocysteine lyase; Involved in the synthesis of autoinducer 2 (AI-2) which is secreted by bacteria and is used to communicate both the cell density and the metabolic potential of the environment. The regulation of gene expression in response to changes in cell density is called quorum sensing. Catalyzes the transformation of S-ribosylhomocysteine (RHC) to homocysteine (HC) and 4,5- dihy…
deoD	Purine nucleoside phosphorylase DeoD-type; Identified by match to protein family HMM PF01048; match to protein family HMM TIGR00107 (236 aa)
SERP1754	Uncharacterized protein; Identified by similarity to OMNI-NTL01SA2023 (218 aa)
SERP1770	Probable uridylyltransferase SERP1770; Identified by match to protein family HMM PF01704; Belongs to the UDPGP type 1 family (395 aa)
SERP1777	Iron compound ABC transporter, iron compound-binding protein; Identified by match to protein family HMM PF01497 (331 aa)
SERP1779	Uncharacterized protein; Identified by similarity to OMNI-SA2169; match to protein family HMM PF04183 (585 aa)
SERP1781	Uncharacterized protein; Identified by similarity to OMNI-NTL01SA2066; match to protein family HMM PF04183 (653 aa)
lacD	Tagatose 1,6-diphosphate aldolase; Identified by similarity to EGAD-9829; match to protein family HMM PF04274; match to protein family HMM TIGR01232; Belongs to the aldolase LacD family (325 aa)
lacC	Tagatose-6-phosphate kinase; Identified by similarity to EGAD-6991; match to protein family HMM PF00294; match to protein family HMM TIGR01231; Belongs to the carbohydrate kinase PfkB family. LacC subfamily (310 aa)
lacB	Galactose-6-phosphate isomerase subunit LacB; Identified by similarity to EGAD-16117; match to protein family HMM PF02502; match to protein family HMM TIGR00689 (171 aa)
lacA	Galactose-6-phosphate isomerase subunit LacA; Identified by similarity to EGAD-13018; match to protein family HMM PF02502; match to protein family HMM TIGR00689 (142 aa)
rpsI	30S ribosomal protein S9; Identified by match to protein family HMM PF00380; Belongs to the universal ribosomal protein uS9 family (130 aa)
rplM	50S ribosomal protein L13; This protein is one of the early assembly proteins of the 50S ribosomal subunit, although it is not seen to bind rRNA by itself. It is important during the early stages of 50S assembly (145 aa)
rplQ	50S ribosomal protein L17; Identified by match to protein family HMM PF01196; match to protein family HMM TIGR00059 (122 aa)
rpoA	DNA-directed RNA polymerase subunit alpha; DNA-dependent RNA polymerase catalyzes the transcription of DNA into RNA using the four ribonucleoside triphosphates as substrates (314 aa)
rpsK	30S ribosomal protein S11; Located on the platform of the 30S subunit, it bridges several disparate RNA helices of the 16S rRNA. Forms part of the Shine-Dalgarno cleft in the 70S ribosome (129 aa)
rpsM	30S ribosomal protein S13; Located at the top of the head of the 30S subunit, it contacts several helices of the 16S rRNA. In the 70S ribosome it contacts the 23S rRNA (bridge B1a) and protein L5 of the 50S subunit (bridge B1b), connecting the 2 subunits; these bridges are implicated in subunit movement. Contacts the tRNAs in the A and P- sites (121 aa)
infA	Translation initiation factor IF-1; One of the essential components for the initiation of protein synthesis. Stabilizes the binding of IF-2 and IF-3 on the 30S subunit to which N-formylmethionyl-tRNA(fMet) subsequently binds. Helps modulate mRNA selection, yielding the 30S pre- initiation complex (PIC). Upon addition of the 50S ribosomal subunit IF-1, IF-2 and IF-3 are released leaving the mature…
adk	Adenylate kinase; Catalyzes the reversible transfer of the terminal phosphate group between ATP and AMP. Plays an important role in cellular energy homeostasis and in adenine nucleotide metabolism; Belongs to the adenylate kinase family (215 aa)
rplO	50S ribosomal protein L15; Binds to the 23S rRNA (146 aa)
rpmD	50S ribosomal protein L30; Identified by match to protein family HMM PF00327; match to protein family HMM TIGR01308 (60 aa)
rpsE	30S ribosomal protein S5; With S4 and S12 plays an important role in translational accuracy; Belongs to the universal ribosomal protein uS5 family (166 aa)
rplR	50S ribosomal protein L18; This is one of the proteins that binds and probably mediates the attachment of the 5S RNA into the large ribosomal subunit, where it forms part of the central protuberance (120 aa)
rplF	50S ribosomal protein L6; This protein binds to the 23S rRNA, and is important in its secondary structure. It is located near the subunit interface in the base of the L7/L12 stalk, and near the tRNA binding site of the peptidyltransferase center (178 aa)
rpsH	30S ribosomal protein S8; One of the primary rRNA binding proteins, it binds directly to 16S rRNA central domain where it helps coordinate assembly of the platform of the 30S subunit (132 aa)
rplE	50S ribosomal protein L5; This is 1 of the proteins that binds and probably mediates the attachment of the 5S RNA into the large ribosomal subunit, where it forms part of the central protuberance. In the 70S ribosome it contacts protein S13 of the 30S subunit (bridge B1b), connecting the 2 subunits; this bridge is implicated in subunit movement. Contacts the P site tRNA; the 5S rRNA and some of i…
rplN	50S ribosomal protein L14; Binds to 23S rRNA. Forms part of two intersubunit bridges in the 70S ribosome (122 aa)
rpsQ	30S ribosomal protein S17; One of the primary rRNA binding proteins, it binds specifically to the 5’-end of 16S ribosomal RNA (87 aa)
rpmC	50S ribosomal protein L29; Identified by match to protein family HMM PF00831; match to protein family HMM TIGR00012; Belongs to the universal ribosomal protein uL29 family (69 aa)
rplP	50S ribosomal protein L16; Binds 23S rRNA and is also seen to make contacts with the A and possibly P site tRNAs (144 aa)
rpsC	30S ribosomal protein S3; Binds the lower part of the 30S subunit head. Binds mRNA in the 70S ribosome, positioning it for translation (217 aa)
rplV	50S ribosomal protein L22; This protein binds specifically to 23S rRNA; its binding is stimulated by other ribosomal proteins, e.g. L4, L17, and L20. It is important during the early stages of 50S assembly. It makes multiple contacts with different domains of the 23S rRNA in the assembled 50S subunit and ribosome (By similarity) (117 aa)
rpsS	30S ribosomal protein S19; Protein S19 forms a complex with S13 that binds strongly to the 16S ribosomal RNA (92 aa)
rplB	50S ribosomal protein L2; One of the primary rRNA binding proteins. Required for association of the 30S and 50S subunits to form the 70S ribosome, for tRNA binding and peptide bond formation. It has been suggested to have peptidyltransferase activity; this is somewhat controversial. Makes several contacts with the 16S rRNA in the 70S ribosome (277 aa)
rplW	50S ribosomal protein L23; One of the early assembly proteins it binds 23S rRNA. One of the proteins that surrounds the polypeptide exit tunnel on the outside of the ribosome. Forms the main docking site for trigger factor binding to the ribosome (91 aa)
rplD	50S ribosomal protein L4; One of the primary rRNA binding proteins, this protein initially binds near the 5’-end of the 23S rRNA. It is important during the early stages of 50S assembly. It makes multiple contacts with different domains of the 23S rRNA in the assembled 50S subunit and ribosome (207 aa)
rplC	50S ribosomal protein L3; One of the primary rRNA binding proteins, it binds directly near the 3’-end of the 23S rRNA, where it nucleates assembly of the 50S subunit (220 aa)
rpsJ	30S ribosomal protein S10; Involved in the binding of tRNA to the ribosomes (102 aa)
topB	DNA topoisomerase 3; Releases the supercoiling and torsional tension of DNA, which is introduced during the DNA replication and transcription, by transiently cleaving and rejoining one strand of the DNA duplex. Introduces a single-strand break via transesterification at a target site in duplex DNA. The scissile phosphodiester is attacked by the catalytic tyrosine of the enzyme, resulting in the f…
SERP1843	Identified by match to protein family HMM PF00873; Belongs to the resistance-nodulation-cell division (RND) (TC 2.A.6) family (1051 aa)
femX	Lipid II-glycine glycyltransferase; Catalyzes the incorporation of amino acid(s) into the interchain peptide bridge of peptidoglycan, using aminoacyl-tRNA as amino acid donor (416 aa)
moaE	Molybdopterin synthase catalytic subunit; Converts molybdopterin precursor Z into molybdopterin. This requires the incorporation of two sulfur atoms into precursor Z to generate a dithiolene group. The sulfur is provided by MoaD (By similarity); Belongs to the MoaE family (150 aa)
SERP1865	Inosine-uridine preferring nucleoside hydrolase family protein; Identified by match to protein family HMM PF01156 (313 aa)
SERP1866	Acyl-CoA dehydrogenase-related protein; Identified by match to protein family HMM PF00441; match to protein family HMM PF02770 (381 aa)
ureA	Urease subunit gamma; Identified by match to protein family HMM PF00547; match to protein family HMM TIGR00193; Belongs to the urease gamma subunit family (100 aa)
ureB	Urease subunit beta; Identified by match to protein family HMM PF00699; match to protein family HMM TIGR00192; Belongs to the urease beta subunit family (133 aa)
ureC	Urease subunit alpha; Identified by similarity to EGAD-98226; match to protein family HMM PF00449; match to protein family HMM PF01979; match to protein family HMM TIGR01792; Belongs to the metallo-dependent hydrolases superfamily. Urease alpha subunit family (571 aa)
ureE	Urease accessory protein UreE; Involved in urease metallocenter assembly. Binds nickel. Probably functions as a nickel donor during metallocenter assembly (150 aa)
ureF	Urease accessory protein UreF; Required for maturation of urease via the functional incorporation of the urease nickel metallocenter (229 aa)
ureG	Urease accessory protein UreG; Facilitates the functional incorporation of the urease nickel metallocenter. This process requires GTP hydrolysis, probably effectuated by UreG (204 aa)
ureD	Urease accessory protein UreD; Required for maturation of urease via the functional incorporation of the urease nickel metallocenter (278 aa)
sarR	Staphylococcal accessory regulator R; Identified by similarity to EGAD-42500; match to protein family HMM TIGR01889 (114 aa)
SERP1889	Identified by match to protein family HMM PF01360 (374 aa)
SERP1893	Transcriptional regulator, putative; Identified by match to protein family HMM PF03816; match to protein family HMM TIGR00350 (316 aa)
murQ	N-acetylmuramic acid 6-phosphate etherase; Specifically catalyzes the cleavage of the D-lactyl ether substituent of MurNAc 6-phosphate, producing GlcNAc 6- phosphate and D-lactate (295 aa)
SERP1916	Uncharacterized protein; Identified by similarity to OMNI-NTL01SA2551 (203 aa)
galM	Aldose 1-epimerase; Identified by similarity to EGAD-7416; match to protein family HMM PF01263 (336 aa)
fni-2	Isopentenyl-diphosphate delta-isomerase; Involved in the biosynthesis of isoprenoids. Catalyzes the 1,3-allylic rearrangement of the homoallylic substrate isopentenyl (IPP) to its allylic isomer, dimethylallyl diphosphate (DMAPP) (349 aa)
SERP1945	annotation not available (215 aa)
SERP1957	L-lactate permease; Identified by similarity to EGAD-8633; match to protein family HMM PF02652; match to protein family HMM TIGR00795 (533 aa)
SERP1959	annotation not available (215 aa)
SERP1973	General stress protein 26, putative; Identified by similarity to EGAD-107318 (140 aa)
SERP1974	Uncharacterized protein; Identified by similarity to OMNI-SA2381 (116 aa)
SERP1977	annotation not available (121 aa)
sarZ	HTH-type transcriptional regulator SarZ; Identified by match to protein family HMM PF01047 (148 aa)
nreC	Oxygen regulatory protein NreC; Member of the two-component regulatory system NreB/NreC involved in the control of dissimilatory nitrate/nitrite reduction in response to oxygen. Phosphorylated NreC binds to a GC-rich palindromic sequence at the promoters of the nitrate (narGHJI) and nitrite (nir) reductase operons, as well as the putative nitrate transporter gene narT, and activates their express…
nirB	Nitrite reductase [NAD(P)H], large subunit; Identified by similarity to EGAD-30822; match to protein family HMM PF00070; match to protein family HMM PF01077; match to protein family HMM PF03460; match to protein family HMM PF04324; Belongs to the nitrite and sulfite reductase 4Fe-4S domain family (801 aa)
SERP1994	ABC transporter, substrate-binding protein; Identified by match to protein family HMM PF00496 (491 aa)
SERP2003	Amino acid ABC transporter, ATP-binding protein; Identified by similarity to EGAD-33113; match to protein family HMM PF00005 (243 aa)
SERP2005	Amino acid ABC transporter, amino acid-binding protein; Identified by similarity to SP-P42199; match to protein family HMM PF00497 (262 aa)
lrgB	Antiholin-like protein LrgB; Inhibits the expression or activity of extracellular murein hydrolases by interacting, possibly with LrgA, with the holin-like proteins CidA and/or CidB. The LrgAB and CidAB proteins may affect the proton motive force of the membrane. May be involved in programmed cell death (PCD), possibly triggering PCD in response to antibiotics and environmental stresses (233 aa)
SERP2032	Sorbitol dehydrogenase, putative; Identified by match to protein family HMM PF00107 (350 aa)
SERP2043	Peptidase, M42 family; Identified by match to protein family HMM PF05343 (358 aa)
pgcA	Phosphoglucomutase; Catalyzes the interconversion between glucose-6- phosphate and alpha-glucose-1-phosphate. This is the first step in the biosynthesis of diglucosyl-diacylglycerol (Glc2-DAG), i.e. a glycolipid found in the membrane, which is also used as a membrane anchor for lipoteichoic acid (LTA) (By similarity); Belongs to the phosphohexose mutase family (546 aa)
galU	UTP--glucose-1-phosphate uridylyltransferase; Catalyzes the formation of UDP-glucose from glucose-1- phosphate and UTP. This is an intermediate step in the biosynthesis of diglucosyl-diacylglycerol (Glc2-DAG), i.e. a glycolipid found in the membrane, which is also used as a membrane anchor for lipoteichoic acid (LTA) (By similarity) (288 aa)
SERP2063	Esterase, putative; Identified by similarity to SP-P22862 (291 aa)
SERP2066	Uncharacterized protein; Identified by similarity to EGAD-108077 (137 aa)
sdhA	L-serine dehydratase, iron-sulfur-dependent, alpha subunit; Identified by similarity to EGAD-154938; match to protein family HMM PF03313; match to protein family HMM TIGR00718 (299 aa)
sdhB	L-serine dehydratase, iron-sulfur-dependent, beta subunit; Identified by similarity to SP-P33074; match to protein family HMM PF03315; match to protein family HMM TIGR00719 (227 aa)
ptsG	PTS system glucose-specific EIICBA component; The phosphoenolpyruvate-dependent sugar phosphotransferase system (sugar PTS), a major carbohydrate active transport system, catalyzes the phosphorylation of incoming sugar substrates concomitantly with their translocation across the cell membrane. This system is involved in glucose transport (675 aa)
SERP2115	Pyruvate oxidase; Identified by similarity to EGAD-10763; match to protein family HMM PF00205; match to protein family HMM PF02775; match to protein family HMM PF02776; Belongs to the TPP enzyme family (579 aa)
SERP2121	3-hydroxy-3-methylglutaryl coenzyme A reductase; Identified by similarity to EGAD-9852; match to protein family HMM PF00368; match to protein family HMM TIGR00532; Belongs to the HMG-CoA reductase family (425 aa)
SERP2122	Hydroxymethylglutaryl-CoA synthase; Identified by match to protein family HMM PF01154; match to protein family HMM TIGR01835 (388 aa)
isaA	Probable transglycosylase IsaA; Is able to cleave peptidoglycan (235 aa)
SERP2140	Identified by match to protein family HMM PF03976 (474 aa)
pyrD	Dihydroorotate dehydrogenase (quinone); Catalyzes the conversion of dihydroorotate to orotate with quinone as electron acceptor; Belongs to the dihydroorotate dehydrogenase family. Type 2 subfamily (354 aa)
panB	3-methyl-2-oxobutanoate hydroxymethyltransferase; Catalyzes the reversible reaction in which hydroxymethyl group from 5,10-methylenetetrahydrofolate is transferred onto alpha-ketoisovalerate to form ketopantoate; Belongs to the PanB family (272 aa)
budA	Alpha-acetolactate decarboxylase; Identified by similarity to EGAD-17067; match to protein family HMM PF03306; match to protein family HMM TIGR01252; Belongs to the alpha-acetolactate decarboxylase family (234 aa)
budB	Acetolactate synthase, catabolic; Identified by similarity to EGAD-14077; match to protein family HMM PF00205; match to protein family HMM PF02775; match to protein family HMM PF02776; Belongs to the TPP enzyme family (554 aa)
fdaB	Fructose-bisphosphate aldolase class 1; Identified by similarity to SP-Q07159; match to protein family HMM PF00274; Belongs to the class I fructose-bisphosphate aldolase family (296 aa)
SERP2172	Acetyl-CoA synthetase, putative; Identified by similarity to EGAD-18603; match to protein family HMM PF00501 (531 aa)
betA	Oxygen-dependent choline dehydrogenase; Involved in the biosynthesis of the osmoprotectant glycine betaine. Catalyzes the oxidation of choline to betaine aldehyde and betaine aldehyde to glycine betaine at the same rate (572 aa)
SERP2178	HTH-type transcriptional regulator; Identified by similarity to OMNI-NTL01SA2506; Belongs to the GbsR family (187 aa)
nrdD	Anaerobic ribonucleoside-triphosphate reductase; Identified by match to protein family HMM PF01228 (616 aa)
sat	Sulfate adenylyltransferase; Identified by match to protein family HMM PF01747; match to protein family HMM TIGR00339; Belongs to the sulfate adenylyltransferase family (392 aa)
cysI	Sulfite reductase [NADPH] hemoprotein beta-component; Component of the sulfite reductase complex that catalyzes the 6-electron reduction of sulfite to sulfide. This is one of several activities required for the biosynthesis of L- cysteine from sulfate; Belongs to the nitrite and sulfite reductase 4Fe-4S domain family (572 aa)
cysJ	Sulfite reductase [NADPH] flavoprotein alpha-component; Component of the sulfite reductase complex that catalyzes the 6-electron reduction of sulfite to sulfide. This is one of several activities required for the biosynthesis of L- cysteine from sulfate. The flavoprotein component catalyzes the electron flow from NADPH -> FAD -> FMN to the hemoprotein component (614 aa)
SERP2206	DNA-binding response regulator; Identified by match to protein family HMM PF00072; match to protein family HMM PF00486 (221 aa)
SERP2241	annotation not available (148 aa)
ipdC	Indole-3-pyruvate decarboxylase; Identified by similarity to EGAD-20234; match to protein family HMM PF00205; match to protein family HMM PF02775; match to protein family HMM PF02776; Belongs to the TPP enzyme family (549 aa)
sepA	Extracellular elastase; Identified by similarity to EGAD-16884; match to protein family HMM PF01447; match to protein family HMM PF02868 (507 aa)
SERP2257	Oxidoreductase, short-chain dehydrogenase/reductase family; Identified by similarity to GP-5777659; match to protein family HMM PF00106; match to protein family HMM PF00678 (262 aa)
SERP2262	Phage infection protein; Identified by similarity to SP-P49022 (954 aa)
SERP2271	Uncharacterized protein; Identified by similarity to OMNI-NTL01SA2550 (118 aa)
mqo-3	Probable malate-quinone oxidoreductase 2; Identified by similarity to EGAD-9906; match to protein family HMM TIGR01320 (498 aa)
SERP2343	Uncharacterized protein; Identified by similarity to OMNI-SA0709; match to protein family HMM PF03610 (124 aa)
SERP2344	DAK2 domain protein; Identified by match to protein family HMM PF02734 (191 aa)
SERP2345	Identified by match to protein family HMM PF02733 (320 aa)
gldA	Glycerol dehydrogenase; Identified by similarity to SP-P32665; match to protein family HMM PF00465 (367 aa)
pflB	Formate acetyltransferase; Identified by similarity to SP-P09373; match to protein family HMM PF01228; match to protein family HMM PF02901; match to protein family HMM TIGR01255 (748 aa)
butA	Diacetyl reductase [(S)-acetoin forming]; Catalyzes the irreversible reduction of 2,3-butanediol to (S)-acetoin in the presence of NADH (257 aa)
SERP2408	Uncharacterized protein; Identified by similarity to OMNI-NTL01SA0223; match to protein family HMM PF04140 (164 aa)
dus	Probable tRNA-dihydrouridine synthase; Catalyzes the synthesis of 5,6-dihydrouridine (D), a modified base found in the D-loop of most tRNAs, via the reduction of the C5-C6 double bond in target uridines (326 aa)
arsA	Arsenical pump-driving ATPase; Identified by similarity to SP-O50593; match to protein family HMM PF02374; match to protein family HMM TIGR00345 (565 aa)
SERP2522	MaoC domain protein; Identified by match to protein family HMM PF01575 (142 aa)
SERP2528	Uncharacterized protein; Identified by similarity to OMNI-NTL01SA0026 (431 aa)
yycJ	Identified by match to protein family HMM PF00753 (266 aa)
purA	Adenylosuccinate synthetase; Plays an important role in the de novo pathway of purine nucleotide biosynthesis. Catalyzes the first committed step in the biosynthesis of AMP from IMP; Belongs to the adenylosuccinate synthetase family (427 aa)
rplI	50S ribosomal protein L9; Binds to the 23S rRNA (148 aa)
SERP2551	Uncharacterized protein; Identified by similarity to OMNI-SA0003 (78 aa)
dnaA	Chromosomal replication initiator protein DnaA; Plays an important role in the initiation and regulation of chromosomal replication. Binds to the origin of replication; it binds specifically double-stranded DNA at a 9 bp consensus (dnaA box)- 5’-TTATC[CA]A[CA]A-3’. DnaA binds to ATP and to acidic phospholipids (451 aa)

## Sheet: STRING_planktonic
Node name	Description
trmE	tRNA modification GTPase MnmE; Exhibits a very high intrinsic GTPase hydrolysis rate. Involved in the addition of a carboxymethylaminomethyl (cmnm) group at the wobble position (U34) of certain tRNAs, forming tRNA- cmnm(5)s(2)U34; Belongs to the TRAFAC class TrmE-Era-EngA-EngB-Septin- like GTPase superfamily. TrmE GTPase family (459 aa)
SERP0033	Cyclase, putative; Identified by similarity to OMNI-SA0427; match to protein family HMM PF04199 (247 aa)
ahpF	Alkyl hydroperoxide reductase subunit F; Serves to protect the cell against DNA damage by alkyl hydroperoxides. It can use either NADH or NADPH as electron donor for direct reduction of redox dyes or of alkyl hydroperoxides when combined with the AhpC protein (By similarity); Belongs to the class-II pyridine nucleotide-disulfide oxidoreductase family (507 aa)
ahpC	Alkyl hydroperoxide reductase C; Thiol-specific peroxidase that catalyzes the reduction of hydrogen peroxide and organic hydroperoxides to water and alcohols, respectively. Plays a role in cell protection against oxidative stress by detoxifying peroxides (189 aa)
SERP0065	Uncharacterized protein; Identified by similarity to OMNI-SA0456 (221 aa)
SERP0079	Uncharacterized protein; Identified by similarity to OMNI-NTL03PA01359; match to protein family HMM PF00903 (127 aa)
SERP0087	Uncharacterized protein; Identified by similarity to OMNI-NTL01SA0431 (122 aa)
SERP0093	Uncharacterized protein; Identified by similarity to EGAD-162731 (179 aa)
SERP0121	Uncharacterized protein; Identified by similarity to OMNI-SA0525 (109 aa)
metS	Methionine--tRNA ligase; Is required not only for elongation of protein synthesis but also for the initiation of all mRNA translation through initiator tRNA(fMet) aminoacylation; Belongs to the class-I aminoacyl-tRNA synthetase family. MetG type 2B subfamily (656 aa)
purR	Pur operon repressor; Identified by similarity to EGAD-16043; match to protein family HMM PF00156; match to protein family HMM TIGR01743 (274 aa)
spoVG	Putative septation protein SpoVG; Could be involved in septation (102 aa)
ctsR	Transcriptional regulator CtsR; Negative regulator of clpC, clpB and clpP transcription by binding directly and specifically to their promoter region (153 aa)
mcsB	Protein-arginine kinase; Catalyzes the specific phosphorylation of arginine residues in proteins (335 aa)
clpC	ATP-dependent Clp protease ATP-binding subunit ClpC; Required for growth at high temperatures, probably by acting as a chaperone during heat shock and targeting heat- denatured proteins for degradation by ClpP (817 aa)
radA	DNA repair protein RadA; DNA-dependent ATPase involved in processing of recombination intermediates, plays a role in repairing DNA breaks. Stimulates the branch migration of RecA-mediated strand transfer reactions, allowing the 3’ invading strand to extend heteroduplex DNA faster. Binds ssDNA in the presence of ADP but not other nucleotides, has ATPase activity that is stimulated by ssDNA and var…
cysE	Serine acetyltransferase; Identified by match to protein family HMM PF00132; match to protein family HMM TIGR01172 (213 aa)
cysS	Cysteine--tRNA ligase; Identified by match to protein family HMM PF01406; match to protein family HMM TIGR00435; Belongs to the class-I aminoacyl-tRNA synthetase family (466 aa)
SERP0172	Putative TrmH family tRNA/rRNA methyltransferase; Identified by match to protein family HMM PF00588; match to protein family HMM TIGR00186; Belongs to the class IV-like SAM-binding methyltransferase superfamily. RNA methyltransferase TrmH family (249 aa)
nusG	Transcription termination/antitermination protein NusG; Participates in transcription elongation, termination and antitermination (182 aa)
SERP0192	Identified by match to protein family HMM PF02423 (316 aa)
SERP0205	Hydrolase, haloacid dehalogenase-like family; Identified by match to protein family HMM PF00702; match to protein family HMM TIGR00099; match to protein family HMM TIGR01483; match to protein family HMM TIGR01484 (292 aa)
folE2	GTP cyclohydrolase FolE2; Converts GTP to 7,8-dihydroneopterin triphosphate (292 aa)
ung	Uracil-DNA glycosylase; Excises uracil residues from the DNA which can arise as a result of misincorporation of dUMP residues by DNA polymerase or due to deamination of cytosine (216 aa)
SERP0235	Putative heme-dependent peroxidase SERP0235; May function as heme-dependent peroxidase (249 aa)
SERP0242	Pyridine nucleotide-disulfide oxidoreductase family protein; Identified by match to protein family HMM PF00070; match to protein family HMM PF02852; Belongs to the class-I pyridine nucleotide-disulfide oxidoreductase family (443 aa)
SERP0244	Oxidoreductase, aldo/keto reductase family; Identified by match to protein family HMM PF00248 (312 aa)
SERP0251	HD domain protein; Identified by match to protein family HMM PF01966 (432 aa)
SERP0252	Uncharacterized protein; Identified by similarity to OMNI-NTL01SA0581 (171 aa)
larC	Pyridinium-3,5-bisthiocarboxylic acid mononucleotide nickel insertion protein; Involved in the biosynthesis of a nickel-pincer cofactor ((SCS)Ni(II) pincer complex). Binds Ni(2+), and functions in nickel delivery to pyridinium-3,5-bisthiocarboxylic acid mononucleotide (P2TMN), to form the mature cofactor. Is thus probably required for the activation of nickel-pincer cofactor- dependent enzymes (3…
SERP0256	annotation not available (424 aa)
adh	Alcohol dehydrogenase; Identified by similarity to EGAD-15881; match to protein family HMM PF00107 (340 aa)
SERP0273	Hydrolase, alpha/beta hydrolase fold family; Identified by match to protein family HMM PF00561 (258 aa)
sarA	Staphylococcal accessory regulator A; Identified by similarity to EGAD-42500; match to protein family HMM TIGR01889 (124 aa)
sirR	Iron-dependent repressor; Identified by similarity to GP-1617434; match to protein family HMM PF01325; match to protein family HMM PF02742 (214 aa)
tagA	N-acetylglucosaminyldiphosphoundecaprenol N-acetyl-beta-D-mannosaminyltransferase; Catalyzes the conversion of GlcNAc-PP-undecaprenol into ManNAc-GlcNAc-PP-undecaprenol, the first committed lipid intermediate in the de novo synthesis of teichoic acid (252 aa)
abcA	ABC transporter, ATP-binding/permease protein; Identified by match to protein family HMM PF00005; match to protein family HMM PF00664 (575 aa)
graR	Response regulator protein GraR; Member of the two-component regulatory system GraR/GraS involved in resistance against cationic antimicrobial peptides (CAMPs) (224 aa)
scdA	Iron-sulfur cluster repair protein ScdA; Di-iron-containing protein involved in the repair of iron-sulfur clusters damaged by oxidative and nitrosative stress conditions (224 aa)
SERP0325	Flavohemoprotein, putative; Identified by match to protein family HMM PF00042; match to protein family HMM PF00970; Belongs to the globin family (381 aa)
SERP0327	Uncharacterized protein; Identified by similarity to OMNI-NTL01SA0647; match to protein family HMM PF04167 (197 aa)
SERP0328	Transcriptional regulator, LysR family; Identified by match to protein family HMM PF00126; match to protein family HMM PF03466 (284 aa)
SERP0337	Uncharacterized protein; Identified by similarity to OMNI-SA0742 (226 aa)
saeR	Response regulator SaeR; Member of the two-component regulatory system SaeR/SaeS. Probably functions as a transcriptional regulator via a specific DNA-binding domain, recognizing motifs near the promoter sequences of target genes (By similarity) (229 aa)
SERP0367	annotation not available (145 aa)
SERP0389	Aldehyde-alcohol dehydrogenase; Identified by similarity to SP-P17547; match to protein family HMM PF00171; match to protein family HMM PF00465; In the C-terminal section; belongs to the iron- containing alcohol dehydrogenase family (869 aa)
nrdE	Ribonucleoside-diphosphate reductase; Provides the precursors necessary for DNA synthesis. Catalyzes the biosynthesis of deoxyribonucleotides from the corresponding ribonucleotides (701 aa)
nrdF-1	Ribonucleoside-diphosphate reductase 2, beta subunit; Identified by similarity to EGAD-37758; match to protein family HMM PF00268 (322 aa)
SERP0409	Glycerate kinase family protein; Identified by similarity to OMNI-NTL01SA0718; match to protein family HMM PF02595; match to protein family HMM TIGR00045 (376 aa)
hpf	Ribosome hibernation promotion factor; Required for dimerization of active 70S ribosomes into 100S ribosomes in stationary phase; 100S ribosomes are translationally inactive and sometimes present during exponential growth (189 aa)
SERP0423	annotation not available (213 aa)
uvrB	UvrABC system protein B; The UvrABC repair system catalyzes the recognition and processing of DNA lesions. A damage recognition complex composed of 2 UvrA and 2 UvrB subunits scans DNA for abnormalities. Upon binding of the UvrA(2)B(2) complex to a putative damaged site, the DNA wraps around one UvrB monomer. DNA wrap is dependent on ATP binding by UvrB and probably causes local melting of the DN…
uvrA	UvrABC system protein A; The UvrABC repair system catalyzes the recognition and processing of DNA lesions. UvrA is an ATPase and a DNA-binding protein. A damage recognition complex composed of 2 UvrA and 2 UvrB subunits scans DNA for abnormalities. When the presence of a lesion has been verified by UvrB, the UvrA molecules dissociate (944 aa)
hprK	HPr kinase/phosphorylase; Catalyzes the ATP- as well as the pyrophosphate- dependent phosphorylation of a specific serine residue in HPr, a phosphocarrier protein of the phosphoenolpyruvate-dependent sugar phosphotransferase system (PTS). HprK/P also catalyzes the pyrophosphate-producing, inorganic phosphate-dependent dephosphorylation (phosphorolysis) of seryl-phosphorylated HPr (P- Ser-HPr). Th…
SERP0433	Nucleotide-binding protein SERP0433; Displays ATPase and GTPase activities (295 aa)
whiA	Putative sporulation transcription regulator WhiA; May be required for sporulation (314 aa)
SERP0438	Identified by match to protein family HMM TIGR01777; Belongs to the NAD(P)-dependent epimerase/dehydratase family. SDR39U1 subfamily (299 aa)
rnr	Ribonuclease R; 3’-5’ exoribonuclease that releases 5’-nucleoside monophosphates and is involved in maturation of structured RNAs (792 aa)
SERP0457	Uncharacterized protein; Identified by Glimmer2; putative (77 aa)
SERP0476	Identified by match to protein family HMM PF00300; Belongs to the phosphoglycerate mutase family (195 aa)
SERP0477	Acetyltransferase, GNAT family; Identified by match to protein family HMM PF00583 (166 aa)
SERP0480	Organic hydroperoxide resistance protein-like 1; Identified by match to protein family HMM PF02566; Belongs to the OsmC/Ohr family (140 aa)
aroD	3-dehydroquinate dehydratase; Involved in the third step of the chorismate pathway, which leads to the biosynthesis of aromatic amino acids. Catalyzes the cis-dehydration of 3-dehydroquinate (DHQ) and introduces the first double bond of the aromatic ring to yield 3- dehydroshikimate; Belongs to the type-I 3-dehydroquinase family (238 aa)
SERP0483	Thioredoxin, putative; Identified by match to protein family HMM PF00085 (107 aa)
SERP0484	Identified by match to protein family HMM PF03960; match to protein family HMM TIGR01617; Belongs to the ArsC family (117 aa)
gcvH	Glycine cleavage system H protein; The glycine cleavage system catalyzes the degradation of glycine. The H protein shuttles the methylamine group of glycine from the P protein to the T protein; Belongs to the GcvH family (126 aa)
metN2	Methionine import ATP-binding protein MetN 2; Part of the ABC transporter complex MetNIQ involved in methionine import. Responsible for energy coupling to the transport system (341 aa)
sufS	Probable cysteine desulfurase; Catalyzes the removal of elemental sulfur and selenium atoms from L-cysteine, L-cystine, L-selenocysteine, and L- selenocystine to produce L-alanine (413 aa)
sufB	UPF0051 protein SERP0500; Identified by similarity to OMNI-SA0918; match to protein family HMM PF01458; match to protein family HMM TIGR01980; Belongs to the UPF0051 (ycf24) family (465 aa)
SERP0516	D-isomer specific 2-hydroxyacid dehydrogenase family protein; Identified by match to protein family HMM PF00389; match to protein family HMM PF02826; Belongs to the D-isomer specific 2-hydroxyacid dehydrogenase family (323 aa)
SERP0524	NADH dehydrogenase, putative; Identified by similarity to SP-P00393; match to protein family HMM PF00070 (354 aa)
SERP0527	NADH dehydrogenase-like protein SERP0527; Identified by match to protein family HMM PF00070 (402 aa)
SERP0528	Cytosol aminopeptidase; Presumably involved in the processing and regular turnover of intracellular proteins. Catalyzes the removal of unsubstituted N-terminal amino acids from various peptides; Belongs to the peptidase M17 family (493 aa)
rocD	Ornithine aminotransferase; Catalyzes the interconversion of ornithine to glutamate semialdehyde (396 aa)
gluD	Glutamate dehydrogenase; Identified by similarity to EGAD-20751; match to protein family HMM PF00208; match to protein family HMM PF02812; Belongs to the Glu/Leu/Phe/Val dehydrogenases family (414 aa)
argH	Argininosuccinate lyase; Identified by similarity to EGAD-108136; match to protein family HMM PF00206; match to protein family HMM TIGR00838 (463 aa)
argG	Argininosuccinate synthase; Identified by match to protein family HMM PF00764; match to protein family HMM TIGR00032; Belongs to the argininosuccinate synthase family. Type 1 subfamily (401 aa)
pgi	Glucose-6-phosphate isomerase; Identified by similarity to EGAD-10310; match to protein family HMM PF00342 (443 aa)
rexA	ATP-dependent helicase/nuclease subunit A; The heterodimer acts as both an ATP-dependent DNA helicase and an ATP-dependent, dual-direction single-stranded exonuclease. Recognizes the chi site generating a DNA molecule suitable for the initiation of homologous recombination. The AddA nuclease domain is required for chi fragment generation; this subunit has the helicase and 3’ -> 5’ nuclease activi…
SERP0556	Uncharacterized protein SERP0556; Identified by match to protein family HMM PF01557; Belongs to the FAH family (301 aa)
cdr	Coenzyme A disulfide reductase; Catalyzes specifically the NADPH-dependent reduction of coenzyme A disulfide; Belongs to the class-III pyridine nucleotide-disulfide oxidoreductase family (438 aa)
clpB	Chaperone protein ClpB; Part of a stress-induced multi-chaperone system, it is involved in the recovery of the cell from heat-induced damage, in cooperation with DnaK, DnaJ and GrpE. Acts before DnaK, in the processing of protein aggregates. Protein binding stimulates the ATPase activity; ATP hydrolysis unfolds the denatured protein aggregates, which probably helps expose new hydrophobic binding …
pepF	Identified by similarity to EGAD-13184; match to protein family HMM PF01432; match to protein family HMM TIGR00181 (602 aa)
relA-1	GTP pyrophosphokinase; Identified by match to protein family HMM PF04607 (211 aa)
nadK	NAD kinase; Involved in the regulation of the intracellular balance of NAD and NADP, and is a key enzyme in the biosynthesis of NADP. Catalyzes specifically the phosphorylation on 2’-hydroxyl of the adenosine moiety of NAD to yield NADP (269 aa)
mgtE	Magnesium transporter MgtE; Acts as a magnesium transporter (461 aa)
SERP0595	Daunorubicin resistance protein DrrC, putative; Identified by similarity to EGAD-39654; match to protein family HMM PF00005 (752 aa)
SERP0604	Putative phosphoesterase SERP0604; Identified by similarity to OMNI-NTL01SA0903; Belongs to the 2H phosphoesterase superfamily. YjcG family (169 aa)
SERP0613	Identified by match to protein family HMM PF01009; match to protein family HMM PF02872; Belongs to the 5’-nucleotidase family (501 aa)
SERP0616	Lipoate--protein ligase; Identified by match to protein family HMM PF02539; match to protein family HMM PF03099; match to protein family HMM TIGR00545 (328 aa)
SERP0626	Acetyltransferase, GNAT family; Identified by match to protein family HMM PF00583 (185 aa)
menA	1,4-dihydroxy-2-naphthoate octaprenyltransferase; Conversion of 1,4-dihydroxy-2-naphthoate (DHNA) to demethylmenaquinone (DMK); Belongs to the MenA family. Type 1 subfamily (312 aa)
SERP0629	Identified by match to protein family HMM PF00425; match to protein family HMM TIGR00543 (456 aa)
menD	2-succinyl-5-enolpyruvyl-6-hydroxy-3-cyclohexene-1-carboxylate synthase; Catalyzes the thiamine diphosphate-dependent decarboxylation of 2-oxoglutarate and the subsequent addition of the resulting succinic semialdehyde-thiamine pyrophosphate anion to isochorismate to yield 2-succinyl-5-enolpyruvyl-6-hydroxy-3- cyclohexene-1-carboxylate (SEPHCHC) (557 aa)
menB	1,4-dihydroxy-2-naphthoyl-CoA synthase; Converts o-succinylbenzoyl-CoA (OSB-CoA) to 1,4- dihydroxy-2-naphthoyl-CoA (DHNA-CoA) (272 aa)
SERP0639	Uncharacterized protein; Identified by similarity to EGAD-36365 (156 aa)
qoxB	Probable quinol oxidase subunit 2; Catalyzes quinol oxidation with the concomitant reduction of oxygen to water. Subunit II transfers the electrons from a quinol to the binuclear center of the catalytic subunit I (By similarity) (374 aa)
purC	Phosphoribosylaminoimidazole-succinocarboxamide synthase; Identified by similarity to EGAD-24421; match to protein family HMM PF01259; match to protein family HMM TIGR00081; Belongs to the SAICAR synthetase family (234 aa)
purD	Phosphoribosylamine--glycine ligase; Identified by similarity to EGAD-24478; match to protein family HMM PF01071; match to protein family HMM PF02842; match to protein family HMM PF02843; match to protein family HMM PF02844; match to protein family HMM TIGR00877 (413 aa)
SERP0663	annotation not available (591 aa)
SERP0667	Uncharacterized protein; Identified by similarity to OMNI-SA1089 (390 aa)
SERP0668	Uncharacterized protein; Identified by similarity to OMNI-SA1090 (179 aa)
mntH	Divalent metal cation transporter MntH; H(+)-stimulated, divalent metal cation uptake system (453 aa)
SERP0693	UPF0637 protein SERP0693; Identified by similarity to OMNI-NTL02SA1097; Belongs to the UPF0637 family (203 aa)
SERP0694	Inositol-1-monophosphatase; Identified by match to protein family HMM PF00459; Belongs to the inositol monophosphatase superfamily (273 aa)
SERP0700	Uncharacterized protein; Identified by similarity to OMNI-SA1120 (160 aa)
SERP0710	Glycerophosphoryl diester phosphodiesterase, putative; Identified by match to protein family HMM PF03009 (308 aa)
SERP0731	Succinate dehydrogenase, flavoprotein subunit; Identified by similarity to SP-P08065; match to protein family HMM PF00890; match to protein family HMM PF02910; match to protein family HMM TIGR01811 (588 aa)
SERP0732	Succinate dehydrogenase, iron-sulfur protein; Identified by similarity to SP-P08066; match to protein family HMM PF00037; match to protein family HMM PF00111; match to protein family HMM TIGR00384 (280 aa)
SERP0738	Phenol soluble modulin beta 1; Identified by similarity to GP-3212079; match to protein family HMM PF05480 (44 aa)
SERP0741	Uncharacterized N-acetyltransferase SERP0741; Identified by match to protein family HMM PF00583 (146 aa)
mraZ	Transcriptional regulator MraZ; Identified by match to protein family HMM PF02381; match to protein family HMM TIGR00242; Belongs to the MraZ family (143 aa)
murD	UDP-N-acetylmuramoylalanine--D-glutamate ligase; Cell wall formation. Catalyzes the addition of glutamate to the nucleotide precursor UDP-N-acetylmuramoyl-L-alanine (UMA); Belongs to the MurCDEF family (449 aa)
ftsA	Cell division protein FtsA; Cell division protein that is involved in the assembly of the Z ring. May serve as a membrane anchor for the Z ring (464 aa)
SERP0752	Polyphenol oxidase; Multicopper oxidase with polyphenol oxidase activity (263 aa)
ylmF	Cell division protein SepF; Cell division protein that is part of the divisome complex and is recruited early to the Z-ring. Probably stimulates Z-ring formation, perhaps through the cross-linking of FtsZ protofilaments. Its function overlaps with FtsA (197 aa)
SERP0757	Cell-division initiation protein, putative; Identified by match to protein family HMM PF05103 (218 aa)
pyrC	Dihydroorotase; Catalyzes the reversible cyclization of carbamoyl aspartate to dihydroorotate; Belongs to the metallo-dependent hydrolases superfamily. DHOase family. Class I DHOase subfamily (425 aa)
coaBC	Coenzyme A biosynthesis bifunctional protein CoaBC; Catalyzes two steps in the biosynthesis of coenzyme A. In the first step cysteine is conjugated to 4’-phosphopantothenate to form 4-phosphopantothenoylcysteine, in the latter compound is decarboxylated to form 4’-phosphopantotheine; In the C-terminal section; belongs to the PPC synthetase family (399 aa)
priA	Primosomal protein N; Involved in the restart of stalled replication forks. Recognizes and binds the arrested nascent DNA chain at stalled replication forks. It can open the DNA duplex, via its helicase activity, and promote assembly of the primosome and loading of the major replicative helicase DnaB onto DNA (802 aa)
rpe	Ribulose-phosphate 3-epimerase; Identified by similarity to EGAD-101737; match to protein family HMM PF00834; match to protein family HMM TIGR01163; Belongs to the ribulose-phosphate 3-epimerase family (214 aa)
acpP	Acyl carrier protein; Carrier of the growing fatty acid chain in fatty acid biosynthesis; Belongs to the acyl carrier protein (ACP) family (77 aa)
ffh	Signal recognition particle protein; Involved in targeting and insertion of nascent membrane proteins into the cytoplasmic membrane. Binds to the hydrophobic signal sequence of the ribosome-nascent chain (RNC) as it emerges from the ribosomes. The SRP-RNC complex is then targeted to the cytoplasmic membrane where it interacts with the SRP receptor FtsY; Belongs to the GTP-binding SRP family. SRP5…
SERP0811	Ribosome biogenesis GTPase A; Required for a late step of 50S ribosomal subunit assembly. Has GTPase activity (287 aa)
sucC	Succinate--CoA ligase [ADP-forming] subunit beta; Succinyl-CoA synthetase functions in the citric acid cycle (TCA), coupling the hydrolysis of succinyl-CoA to the synthesis of either ATP or GTP and thus represents the only step of substrate-level phosphorylation in the TCA. The beta subunit provides nucleotide specificity of the enzyme and binds the substrate succinate, while the binding sites fo…
sucD	Succinate--CoA ligase [ADP-forming] subunit alpha; Succinyl-CoA synthetase functions in the citric acid cycle (TCA), coupling the hydrolysis of succinyl-CoA to the synthesis of either ATP or GTP and thus represents the only step of substrate-level phosphorylation in the TCA. The alpha subunit of the enzyme binds the substrates coenzyme A and phosphate, while succinate binding and nucleotide speci…
topA	DNA topoisomerase 1; Releases the supercoiling and torsional tension of DNA, which is introduced during the DNA replication and transcription, by transiently cleaving and rejoining one strand of the DNA duplex. Introduces a single-strand break via transesterification at a target site in duplex DNA. The scissile phosphodiester is attacked by the catalytic tyrosine of the enzyme, resulting in the f…
hslV	ATP-dependent protease subunit HslV; Protease subunit of a proteasome-like degradation complex believed to be a general protein degrading machinery (180 aa)
hslU	ATP-dependent protease ATPase subunit HslU; ATPase subunit of a proteasome-like degradation complex; this subunit has chaperone activity. The binding of ATP and its subsequent hydrolysis by HslU are essential for unfolding of protein substrates subsequently hydrolyzed by HslV. HslU recognizes the N-terminal part of its protein substrates and unfolds these before they are guided to HslV for hydrol…
codY	GTP-sensing transcriptional pleiotropic repressor CodY; DNA-binding protein that represses the expression of many genes that are induced as cells make the transition from rapid exponential growth to stationary phase. It is a GTP-binding protein that senses the intracellular GTP concentration as an indicator of nutritional limitations. At low GTP concentration it no longer binds GTP and stop to ac…
pyrH	Uridylate kinase; Catalyzes the reversible phosphorylation of UMP to UDP (240 aa)
[truncated: 232 more rows]
